# Supplementary material for: ß-adrenergic-like signalling engages CrebB in Drosophila gut to promote female longevity
Source: Nat Commun. 2026 Apr 2;17:4844. doi: 10.1038/s41467-026-71341-y (PMC13222880; doi:10.1038/s41467-026-71341-y)
Supplement: Supplementary file 4 — Source Data [file 41467_2026_71341_MOESM4_ESM.xlsx]

## Sheet: Index
Sheet number	Sheet name	Description
2	Figure1	Data presented in the Figure.
3	Figure2	Data presented in the Figure.
4	Figure3	Data presented in the Figure.
5	Figure4	Data presented in the Figure.
6	Figure5	Data presented in the Figure.
7	Figure6	Data presented in the Figure.
8	Figure7	Data presented in the Figure.
9	Supp.Figure1	Data presented in the Supplementary Figure.
10	Supp.Figure2	Data presented in the Supplementary Figure.
11	Supp.Figure3	Data presented in the Supplementary Figure.
12	Supp.Figure4	Data presented in the Supplementary Figure.
13	Supp.Figure5	Data presented in the Supplementary Figure.
14	Supp.Figure6	Data presented in the Supplementary Figure.
15	Supp.Figure7	Data presented in the Supplementary Figure.
16	Supp.Figure8	Data presented in the Supplementary Figure.
17	Supp.Figure9	Data presented in the Supplementary Figure.
18	Supp.Figure10	Data presented in the Supplementary Figure.
19	RNAseqCounts_TA_treatment	Counts table for guts of TA and control fed females and males
20	DESeq2Output_TA_treatment	DEseq2 output (log-fold change and adjusted p value i.e. FRD) comparing expression in guts from TA and control fed females or males (separate models for each sex).
21	RNASeqCounts_CrebB_GutInduction	Counts table for guts in RU486 and control fed TIGS>CrebB and TIGS-only males and females
22	DESeq2Output_CrebB_GutInduction	DEseq2 output (log-fold change and adjusted p value i.e. FRD) comparing expression in guts from RU486 and control fed TIGS>CrebB females or males (separate models for each sex). The transcripts that changed significantly (10% FRD) in the same direction in the TIGS-aone control have been removed (13 for female and 4 for male)
23	DESeq2Output_TIGSonly	DEseq2 output (log-fold change and adjusted p value i.e. FRD) comparing expression in guts from RU486 and control fed TIGS-only females or males (separate models for each sex).
24	GutInduced_CrebB_enriched_BP	TopGO output (BP - Biological Process) for genes differentially expressed upon CrebB induction in the female gut
25	DESeq2Output_CRTC_GutInduction	DEseq2 output (log-fold change and adjusted p value i.e. FRD) for the re-analysis of RNA-Seq data published by Yin et al 2022

## Sheet: Figure1
1b: HPLC quantifications of TA in Tdc2>Tdc2 flies							1c: HPLC quantifications of OA in Tdc2>Tdc2 flies							1d: Lifespan of Tdc2>Tdc2 flies							1e: Levels of pAKT/AKT and pERK/ERK in Tdc2>Tdc2 flies.
Genotype	Sex	TA/flyweight (nmol/g)					Genotype	Sex	OA/flyweight (nmol/g)					day	frequency	event (0=death, 1 = censored)	Genotype	Sex			Genotype	pAKT/AKT			Genotype	pERK/ERK
Tdc2>Tdc2	Female	86.2324					Tdc2>Tdc2	Female	164.603					2	0	0	Tdc2>Tdc2	Female			Tdc2-GAL4	0.610659			Tdc2-GAL4	1.3306
Tdc2>Tdc2	Female	46.7576					Tdc2>Tdc2	Female	33.0366					4	5	0	Tdc2>Tdc2	Female			UAS-Tdc2	1.47993			UAS-Tdc2	0.816254
Tdc2>Tdc2	Female	22.7339					Tdc2>Tdc2	Female	40.7207					7	0	0	Tdc2>Tdc2	Female			Tdc2>Tdc2	0.90941			Tdc2>Tdc2	0.853141
Tdc2>Tdc2	Female	34.6533					Tdc2>Tdc2	Female	4.82127					9	1	0	Tdc2>Tdc2	Female			Tdc2-GAL4	0.866863			Tdc2-GAL4	0.688908
Tdc2>Tdc2	Male	7.74126					Tdc2>Tdc2	Male	29.7101					11	0	0	Tdc2>Tdc2	Female			UAS-Tdc2	0.818568			UAS-Tdc2	0.785557
Tdc2>Tdc2	Male	14.7814					Tdc2>Tdc2	Male	47.0096					14	0	0	Tdc2>Tdc2	Female			Tdc2>Tdc2	1.31457			Tdc2>Tdc2	1.52554
Tdc2>Tdc2	Male	2.09613					Tdc2>Tdc2	Male	24.2807					16	0	0	Tdc2>Tdc2	Female			Tdc2-GAL4	1.27544			Tdc2-GAL4	0.705699
Tdc2>Tdc2	Male	11.3693					Tdc2>Tdc2	Male	41.636					18	0	0	Tdc2>Tdc2	Female			UAS-Tdc2	0.649595			UAS-Tdc2	1.02538
Tdc2>Tdc2	Male	6.48185					Tdc2>Tdc2	Male	26.6753					21	1	0	Tdc2>Tdc2	Female			Tdc2>Tdc2	1.07497			Tdc2>Tdc2	1.26892
Tdc2-GAL4	Female	9.35465					Tdc2-GAL4	Female	24.0721					23	0	0	Tdc2>Tdc2	Female			Tdc2-GAL4	0.98615			Tdc2-GAL4	1.05459
Tdc2-GAL4	Female	7.92181					Tdc2-GAL4	Female	22.0286					25	0	0	Tdc2>Tdc2	Female			UAS-Tdc2	1.32527			UAS-Tdc2	0.879865
Tdc2-GAL4	Female	10.1643					Tdc2-GAL4	Female	26.1613					28	1	0	Tdc2>Tdc2	Female			Tdc2>Tdc2	0.688576			Tdc2>Tdc2	1.06555
Tdc2-GAL4	Female	13.0876					Tdc2-GAL4	Female	29.6602					30	1	0	Tdc2>Tdc2	Female			Tdc2-GAL4	0.63799			Tdc2-GAL4	0.972916
Tdc2-GAL4	Male	5.07754					Tdc2-GAL4	Male	28.7789					32	0	0	Tdc2>Tdc2	Female			UAS-Tdc2	1.5854			UAS-Tdc2	0.947241
Tdc2-GAL4	Male	3.91026					Tdc2-GAL4	Male	27.3229					35	0	0	Tdc2>Tdc2	Female			Tdc2>Tdc2	0.776605			Tdc2>Tdc2	1.07984
Tdc2-GAL4	Male	4.08369					Tdc2-GAL4	Male	39.3782					37	0	0	Tdc2>Tdc2	Female			Tdc2-GAL4	0.886458			Tdc2-GAL4	0.766502
Tdc2-GAL4	Male	3.46691					Tdc2-GAL4	Male	20.6653					39	1	0	Tdc2>Tdc2	Female			UAS-Tdc2	1.68002			UAS-Tdc2	0.952515
UAS-Tdc2	Female	39.1568					Tdc2-GAL4	Male	63.2843					42	0	0	Tdc2>Tdc2	Female			Tdc2>Tdc2	0.433519			Tdc2>Tdc2	1.28098
UAS-Tdc2	Female	9.74788					Tdc2-GAL4	Male	29.8569					44	2	0	Tdc2>Tdc2	Female
UAS-Tdc2	Female	19.7472					UAS-Tdc2	Female	71.7916					46	0	0	Tdc2>Tdc2	Female
UAS-Tdc2	Female	25.8357					UAS-Tdc2	Female	26.0091					49	0	0	Tdc2>Tdc2	Female
UAS-Tdc2	Male	4.67155					UAS-Tdc2	Female	38.2446					51	0	0	Tdc2>Tdc2	Female
UAS-Tdc2	Male	3.22855					UAS-Tdc2	Female	52.784					53	0	0	Tdc2>Tdc2	Female
UAS-Tdc2	Male	8.59257					UAS-Tdc2	Male	31.0236					56	2	0	Tdc2>Tdc2	Female
UAS-Tdc2	Male	7.80335					UAS-Tdc2	Male	25.5148					58	1	0	Tdc2>Tdc2	Female
							UAS-Tdc2	Male	44.3653					60	2	0	Tdc2>Tdc2	Female
							UAS-Tdc2	Male	25.7642					63	1	0	Tdc2>Tdc2	Female
							UAS-Tdc2	Male	44.8446					65	1	0	Tdc2>Tdc2	Female
														67	2	0	Tdc2>Tdc2	Female
														70	1	0	Tdc2>Tdc2	Female
														72	3	0	Tdc2>Tdc2	Female
														74	4	0	Tdc2>Tdc2	Female
														77	4	0	Tdc2>Tdc2	Female
														79	4	0	Tdc2>Tdc2	Female
														81	10	0	Tdc2>Tdc2	Female
														84	9	0	Tdc2>Tdc2	Female
														86	10	0	Tdc2>Tdc2	Female
														88	8	0	Tdc2>Tdc2	Female
														91	40	0	Tdc2>Tdc2	Female
														93	8	0	Tdc2>Tdc2	Female
														95	16	0	Tdc2>Tdc2	Female
														97	6	0	Tdc2>Tdc2	Female
														100	0	0	Tdc2>Tdc2	Female
														102	0	0	Tdc2>Tdc2	Female
														105	0	0	Tdc2>Tdc2	Female
														105	0	0	Tdc2>Tdc2	Female
														105	0	0	Tdc2>Tdc2	Female
														105	0	0	Tdc2>Tdc2	Female
														105	0	0	Tdc2>Tdc2	Female
														105	0	0	Tdc2>Tdc2	Female
														105	0	0	Tdc2>Tdc2	Female
														105	0	0	Tdc2>Tdc2	Female
														105	0	0	Tdc2>Tdc2	Female
														105	0	0	Tdc2>Tdc2	Female
														105	0	0	Tdc2>Tdc2	Female
														105	0	0	Tdc2>Tdc2	Female
														105	0	0	Tdc2>Tdc2	Female
														105	0	0	Tdc2>Tdc2	Female
														105	0	0	Tdc2>Tdc2	Female
														105	0	0	Tdc2>Tdc2	Female
														105	0	0	Tdc2>Tdc2	Female
														105	0	0	Tdc2>Tdc2	Female
														105	0	0	Tdc2>Tdc2	Female
														105	0	0	Tdc2>Tdc2	Female
														105	0	0	Tdc2>Tdc2	Female
														105	0	0	Tdc2>Tdc2	Female
														105	0	0	Tdc2>Tdc2	Female
														105	0	0	Tdc2>Tdc2	Female
														105	0	0	Tdc2>Tdc2	Female
														105	0	0	Tdc2>Tdc2	Female
														105	0	0	Tdc2>Tdc2	Female
														105	0	0	Tdc2>Tdc2	Female
														105	0	0	Tdc2>Tdc2	Female
														105	0	0	Tdc2>Tdc2	Female
														105	0	0	Tdc2>Tdc2	Female
														2	0	1	Tdc2>Tdc2	Female
														4	0	1	Tdc2>Tdc2	Female
														7	0	1	Tdc2>Tdc2	Female
														9	0	1	Tdc2>Tdc2	Female
														11	0	1	Tdc2>Tdc2	Female
														14	0	1	Tdc2>Tdc2	Female
														16	0	1	Tdc2>Tdc2	Female
														18	0	1	Tdc2>Tdc2	Female
														21	0	1	Tdc2>Tdc2	Female
														23	0	1	Tdc2>Tdc2	Female
														25	0	1	Tdc2>Tdc2	Female
														28	0	1	Tdc2>Tdc2	Female
														30	0	1	Tdc2>Tdc2	Female
														32	0	1	Tdc2>Tdc2	Female
														35	0	1	Tdc2>Tdc2	Female
														37	0	1	Tdc2>Tdc2	Female
														39	0	1	Tdc2>Tdc2	Female
														42	0	1	Tdc2>Tdc2	Female
														44	0	1	Tdc2>Tdc2	Female
														46	0	1	Tdc2>Tdc2	Female
														49	1	1	Tdc2>Tdc2	Female
														51	0	1	Tdc2>Tdc2	Female
														53	0	1	Tdc2>Tdc2	Female
														56	0	1	Tdc2>Tdc2	Female
														58	0	1	Tdc2>Tdc2	Female
														60	0	1	Tdc2>Tdc2	Female
														63	0	1	Tdc2>Tdc2	Female
														65	0	1	Tdc2>Tdc2	Female
														67	0	1	Tdc2>Tdc2	Female
														70	0	1	Tdc2>Tdc2	Female
														72	0	1	Tdc2>Tdc2	Female
														74	0	1	Tdc2>Tdc2	Female
														77	1	1	Tdc2>Tdc2	Female
														79	1	1	Tdc2>Tdc2	Female
														81	0	1	Tdc2>Tdc2	Female
														84	0	1	Tdc2>Tdc2	Female
														86	0	1	Tdc2>Tdc2	Female
														88	1	1	Tdc2>Tdc2	Female
														91	0	1	Tdc2>Tdc2	Female
														93	0	1	Tdc2>Tdc2	Female
														95	0	1	Tdc2>Tdc2	Female
														97	0	1	Tdc2>Tdc2	Female
														100	0	1	Tdc2>Tdc2	Female
														102	0	1	Tdc2>Tdc2	Female
														105	0	1	Tdc2>Tdc2	Female
														105	0	1	Tdc2>Tdc2	Female
														105	0	1	Tdc2>Tdc2	Female
														105	0	1	Tdc2>Tdc2	Female
														105	0	1	Tdc2>Tdc2	Female
														105	0	1	Tdc2>Tdc2	Female
														105	0	1	Tdc2>Tdc2	Female
														105	0	1	Tdc2>Tdc2	Female
														105	0	1	Tdc2>Tdc2	Female
														105	0	1	Tdc2>Tdc2	Female
														105	0	1	Tdc2>Tdc2	Female
														105	0	1	Tdc2>Tdc2	Female
														105	0	1	Tdc2>Tdc2	Female
														105	0	1	Tdc2>Tdc2	Female
														105	0	1	Tdc2>Tdc2	Female
														105	0	1	Tdc2>Tdc2	Female
														105	0	1	Tdc2>Tdc2	Female
														105	0	1	Tdc2>Tdc2	Female
														105	0	1	Tdc2>Tdc2	Female
														105	0	1	Tdc2>Tdc2	Female
														105	0	1	Tdc2>Tdc2	Female
														105	0	1	Tdc2>Tdc2	Female
														105	0	1	Tdc2>Tdc2	Female
														105	0	1	Tdc2>Tdc2	Female
														105	0	1	Tdc2>Tdc2	Female
														105	0	1	Tdc2>Tdc2	Female
														105	0	1	Tdc2>Tdc2	Female
														105	0	1	Tdc2>Tdc2	Female
														105	0	1	Tdc2>Tdc2	Female
														105	0	1	Tdc2>Tdc2	Female
														105	0	1	Tdc2>Tdc2	Female
														2	0	0	Tdc2-GAL4	Female
														4	0	0	Tdc2-GAL4	Female
														7	0	0	Tdc2-GAL4	Female
														9	0	0	Tdc2-GAL4	Female
														11	0	0	Tdc2-GAL4	Female
														14	0	0	Tdc2-GAL4	Female
														16	0	0	Tdc2-GAL4	Female
														18	0	0	Tdc2-GAL4	Female
														21	0	0	Tdc2-GAL4	Female
														23	1	0	Tdc2-GAL4	Female
														25	0	0	Tdc2-GAL4	Female
														28	0	0	Tdc2-GAL4	Female
														30	0	0	Tdc2-GAL4	Female
														32	1	0	Tdc2-GAL4	Female
														35	0	0	Tdc2-GAL4	Female
														37	0	0	Tdc2-GAL4	Female
														39	0	0	Tdc2-GAL4	Female
														42	1	0	Tdc2-GAL4	Female
														44	0	0	Tdc2-GAL4	Female
														46	0	0	Tdc2-GAL4	Female
														49	1	0	Tdc2-GAL4	Female
														51	1	0	Tdc2-GAL4	Female
														53	0	0	Tdc2-GAL4	Female
														56	1	0	Tdc2-GAL4	Female
														58	2	0	Tdc2-GAL4	Female
														60	3	0	Tdc2-GAL4	Female
														63	3	0	Tdc2-GAL4	Female
														65	0	0	Tdc2-GAL4	Female
														67	2	0	Tdc2-GAL4	Female
														70	8	0	Tdc2-GAL4	Female
														72	11	0	Tdc2-GAL4	Female
														74	9	0	Tdc2-GAL4	Female
														77	44	0	Tdc2-GAL4	Female
														79	20	0	Tdc2-GAL4	Female
														81	13	0	Tdc2-GAL4	Female
														84	14	0	Tdc2-GAL4	Female
														86	1	0	Tdc2-GAL4	Female
														88	5	0	Tdc2-GAL4	Female
														91	1	0	Tdc2-GAL4	Female
														93	1	0	Tdc2-GAL4	Female
														95	2	0	Tdc2-GAL4	Female
														97	0	0	Tdc2-GAL4	Female
														100	1	0	Tdc2-GAL4	Female
														102	0	0	Tdc2-GAL4	Female
														105	0	0	Tdc2-GAL4	Female
														105	0	0	Tdc2-GAL4	Female
														105	0	0	Tdc2-GAL4	Female
														105	0	0	Tdc2-GAL4	Female
														105	0	0	Tdc2-GAL4	Female
														105	0	0	Tdc2-GAL4	Female
														105	0	0	Tdc2-GAL4	Female
														105	0	0	Tdc2-GAL4	Female
														105	0	0	Tdc2-GAL4	Female
														105	0	0	Tdc2-GAL4	Female
														105	0	0	Tdc2-GAL4	Female
														105	0	0	Tdc2-GAL4	Female
														105	0	0	Tdc2-GAL4	Female
														105	0	0	Tdc2-GAL4	Female
														105	0	0	Tdc2-GAL4	Female
														105	0	0	Tdc2-GAL4	Female
														105	0	0	Tdc2-GAL4	Female
														105	0	0	Tdc2-GAL4	Female
														105	0	0	Tdc2-GAL4	Female
														105	0	0	Tdc2-GAL4	Female
														105	0	0	Tdc2-GAL4	Female
														105	0	0	Tdc2-GAL4	Female
														105	0	0	Tdc2-GAL4	Female
														105	0	0	Tdc2-GAL4	Female
														105	0	0	Tdc2-GAL4	Female
														105	0	0	Tdc2-GAL4	Female
														105	0	0	Tdc2-GAL4	Female
														105	0	0	Tdc2-GAL4	Female
														105	0	0	Tdc2-GAL4	Female
														105	0	0	Tdc2-GAL4	Female
														105	0	0	Tdc2-GAL4	Female
														2	0	1	Tdc2-GAL4	Female
														4	0	1	Tdc2-GAL4	Female
														7	0	1	Tdc2-GAL4	Female
														9	0	1	Tdc2-GAL4	Female
														11	0	1	Tdc2-GAL4	Female
														14	0	1	Tdc2-GAL4	Female
														16	0	1	Tdc2-GAL4	Female
														18	0	1	Tdc2-GAL4	Female
														21	0	1	Tdc2-GAL4	Female
														23	0	1	Tdc2-GAL4	Female
														25	0	1	Tdc2-GAL4	Female
														28	0	1	Tdc2-GAL4	Female
														30	0	1	Tdc2-GAL4	Female
														32	0	1	Tdc2-GAL4	Female
														35	0	1	Tdc2-GAL4	Female
														37	0	1	Tdc2-GAL4	Female
														39	0	1	Tdc2-GAL4	Female
														42	0	1	Tdc2-GAL4	Female
														44	0	1	Tdc2-GAL4	Female
														46	0	1	Tdc2-GAL4	Female
														49	0	1	Tdc2-GAL4	Female
														51	0	1	Tdc2-GAL4	Female
														53	0	1	Tdc2-GAL4	Female
														56	0	1	Tdc2-GAL4	Female
														58	0	1	Tdc2-GAL4	Female
														60	0	1	Tdc2-GAL4	Female
														63	0	1	Tdc2-GAL4	Female
														65	0	1	Tdc2-GAL4	Female
														67	0	1	Tdc2-GAL4	Female
														70	0	1	Tdc2-GAL4	Female
														72	0	1	Tdc2-GAL4	Female
														74	1	1	Tdc2-GAL4	Female
														77	0	1	Tdc2-GAL4	Female
														79	0	1	Tdc2-GAL4	Female
														81	0	1	Tdc2-GAL4	Female
														84	0	1	Tdc2-GAL4	Female
														86	0	1	Tdc2-GAL4	Female
														88	0	1	Tdc2-GAL4	Female
														91	0	1	Tdc2-GAL4	Female
														93	0	1	Tdc2-GAL4	Female
														95	0	1	Tdc2-GAL4	Female
														97	0	1	Tdc2-GAL4	Female
														100	0	1	Tdc2-GAL4	Female
														102	0	1	Tdc2-GAL4	Female
														105	0	1	Tdc2-GAL4	Female
														105	0	1	Tdc2-GAL4	Female
														105	0	1	Tdc2-GAL4	Female
														105	0	1	Tdc2-GAL4	Female
														105	0	1	Tdc2-GAL4	Female
														105	0	1	Tdc2-GAL4	Female
														105	0	1	Tdc2-GAL4	Female
														105	0	1	Tdc2-GAL4	Female
														105	0	1	Tdc2-GAL4	Female
														105	0	1	Tdc2-GAL4	Female
														105	0	1	Tdc2-GAL4	Female
														105	0	1	Tdc2-GAL4	Female
														105	0	1	Tdc2-GAL4	Female
														105	0	1	Tdc2-GAL4	Female
														105	0	1	Tdc2-GAL4	Female
														105	0	1	Tdc2-GAL4	Female
														105	0	1	Tdc2-GAL4	Female
														105	0	1	Tdc2-GAL4	Female
														105	0	1	Tdc2-GAL4	Female
														105	0	1	Tdc2-GAL4	Female
														105	0	1	Tdc2-GAL4	Female
														105	0	1	Tdc2-GAL4	Female
														105	0	1	Tdc2-GAL4	Female
														105	0	1	Tdc2-GAL4	Female
														105	0	1	Tdc2-GAL4	Female
														105	0	1	Tdc2-GAL4	Female
														105	0	1	Tdc2-GAL4	Female
														105	0	1	Tdc2-GAL4	Female
														105	0	1	Tdc2-GAL4	Female
														105	0	1	Tdc2-GAL4	Female
														105	0	1	Tdc2-GAL4	Female
														2	0	0	UAS-Tdc2	Female
														4	0	0	UAS-Tdc2	Female
														7	0	0	UAS-Tdc2	Female
														9	0	0	UAS-Tdc2	Female
														11	0	0	UAS-Tdc2	Female
														14	0	0	UAS-Tdc2	Female
														16	0	0	UAS-Tdc2	Female
														18	0	0	UAS-Tdc2	Female
														21	0	0	UAS-Tdc2	Female
														23	0	0	UAS-Tdc2	Female
														25	1	0	UAS-Tdc2	Female
														28	0	0	UAS-Tdc2	Female
														30	0	0	UAS-Tdc2	Female
														32	0	0	UAS-Tdc2	Female
														35	0	0	UAS-Tdc2	Female
														37	0	0	UAS-Tdc2	Female
														39	0	0	UAS-Tdc2	Female
														42	6	0	UAS-Tdc2	Female
														44	6	0	UAS-Tdc2	Female
														46	4	0	UAS-Tdc2	Female
														49	5	0	UAS-Tdc2	Female
														51	2	0	UAS-Tdc2	Female
														53	8	0	UAS-Tdc2	Female
														56	7	0	UAS-Tdc2	Female
														58	3	0	UAS-Tdc2	Female
														60	11	0	UAS-Tdc2	Female
														63	5	0	UAS-Tdc2	Female
														65	8	0	UAS-Tdc2	Female
														67	15	0	UAS-Tdc2	Female
														70	11	0	UAS-Tdc2	Female
														72	12	0	UAS-Tdc2	Female
														74	12	0	UAS-Tdc2	Female
														77	9	0	UAS-Tdc2	Female
														79	4	0	UAS-Tdc2	Female
														81	5	0	UAS-Tdc2	Female
														84	8	0	UAS-Tdc2	Female
														86	1	0	UAS-Tdc2	Female
														88	3	0	UAS-Tdc2	Female
														91	3	0	UAS-Tdc2	Female
														93	0	0	UAS-Tdc2	Female
														95	1	0	UAS-Tdc2	Female
														97	0	0	UAS-Tdc2	Female
														100	0	0	UAS-Tdc2	Female
														102	0	0	UAS-Tdc2	Female
														105	0	0	UAS-Tdc2	Female
														105	0	0	UAS-Tdc2	Female
														105	0	0	UAS-Tdc2	Female
														105	0	0	UAS-Tdc2	Female
														105	0	0	UAS-Tdc2	Female
														105	0	0	UAS-Tdc2	Female
														105	0	0	UAS-Tdc2	Female
														105	0	0	UAS-Tdc2	Female
														105	0	0	UAS-Tdc2	Female
														105	0	0	UAS-Tdc2	Female
														105	0	0	UAS-Tdc2	Female
														105	0	0	UAS-Tdc2	Female
														105	0	0	UAS-Tdc2	Female
														105	0	0	UAS-Tdc2	Female
														105	0	0	UAS-Tdc2	Female
														105	0	0	UAS-Tdc2	Female
														105	0	0	UAS-Tdc2	Female
														105	0	0	UAS-Tdc2	Female
														105	0	0	UAS-Tdc2	Female
														105	0	0	UAS-Tdc2	Female
														105	0	0	UAS-Tdc2	Female
														105	0	0	UAS-Tdc2	Female
														105	0	0	UAS-Tdc2	Female
														105	0	0	UAS-Tdc2	Female
														105	0	0	UAS-Tdc2	Female
														105	0	0	UAS-Tdc2	Female
														105	0	0	UAS-Tdc2	Female
														105	0	0	UAS-Tdc2	Female
														105	0	0	UAS-Tdc2	Female
														105	0	0	UAS-Tdc2	Female
														105	0	0	UAS-Tdc2	Female
														2	0	1	UAS-Tdc2	Female
														4	0	1	UAS-Tdc2	Female
														7	0	1	UAS-Tdc2	Female
														9	0	1	UAS-Tdc2	Female
														11	0	1	UAS-Tdc2	Female
														14	0	1	UAS-Tdc2	Female
														16	0	1	UAS-Tdc2	Female
														18	0	1	UAS-Tdc2	Female
														21	0	1	UAS-Tdc2	Female
														23	0	1	UAS-Tdc2	Female
														25	0	1	UAS-Tdc2	Female
														28	0	1	UAS-Tdc2	Female
														30	0	1	UAS-Tdc2	Female
														32	0	1	UAS-Tdc2	Female
														35	0	1	UAS-Tdc2	Female
														37	0	1	UAS-Tdc2	Female
														39	0	1	UAS-Tdc2	Female
														42	0	1	UAS-Tdc2	Female
														44	0	1	UAS-Tdc2	Female
														46	0	1	UAS-Tdc2	Female
														49	0	1	UAS-Tdc2	Female
														51	0	1	UAS-Tdc2	Female
														53	0	1	UAS-Tdc2	Female
														56	0	1	UAS-Tdc2	Female
														58	0	1	UAS-Tdc2	Female
														60	0	1	UAS-Tdc2	Female
														63	0	1	UAS-Tdc2	Female
														65	0	1	UAS-Tdc2	Female
														67	0	1	UAS-Tdc2	Female
														70	0	1	UAS-Tdc2	Female
														72	0	1	UAS-Tdc2	Female
														74	1	1	UAS-Tdc2	Female
														77	0	1	UAS-Tdc2	Female
														79	0	1	UAS-Tdc2	Female
														81	1	1	UAS-Tdc2	Female
														84	0	1	UAS-Tdc2	Female
														86	0	1	UAS-Tdc2	Female
														88	0	1	UAS-Tdc2	Female
														91	0	1	UAS-Tdc2	Female
														93	0	1	UAS-Tdc2	Female
														95	0	1	UAS-Tdc2	Female
														97	0	1	UAS-Tdc2	Female
														100	0	1	UAS-Tdc2	Female
														102	0	1	UAS-Tdc2	Female
														105	0	1	UAS-Tdc2	Female
														105	0	1	UAS-Tdc2	Female
														105	0	1	UAS-Tdc2	Female
														105	0	1	UAS-Tdc2	Female
														105	0	1	UAS-Tdc2	Female
														105	0	1	UAS-Tdc2	Female
														105	0	1	UAS-Tdc2	Female
														105	0	1	UAS-Tdc2	Female
														105	0	1	UAS-Tdc2	Female
														105	0	1	UAS-Tdc2	Female
														105	0	1	UAS-Tdc2	Female
														105	0	1	UAS-Tdc2	Female
														105	0	1	UAS-Tdc2	Female
														105	0	1	UAS-Tdc2	Female
														105	0	1	UAS-Tdc2	Female
														105	0	1	UAS-Tdc2	Female
														105	0	1	UAS-Tdc2	Female
														105	0	1	UAS-Tdc2	Female
														105	0	1	UAS-Tdc2	Female
														105	0	1	UAS-Tdc2	Female
														105	0	1	UAS-Tdc2	Female
														105	0	1	UAS-Tdc2	Female
														105	0	1	UAS-Tdc2	Female
														105	0	1	UAS-Tdc2	Female
														105	0	1	UAS-Tdc2	Female
														105	0	1	UAS-Tdc2	Female
														105	0	1	UAS-Tdc2	Female
														105	0	1	UAS-Tdc2	Female
														105	0	1	UAS-Tdc2	Female
														105	0	1	UAS-Tdc2	Female
														105	0	1	UAS-Tdc2	Female
														2	0	0	Tdc2>Tdc2	Male
														4	4	0	Tdc2>Tdc2	Male
														7	0	0	Tdc2>Tdc2	Male
														9	0	0	Tdc2>Tdc2	Male
														11	1	0	Tdc2>Tdc2	Male
														14	0	0	Tdc2>Tdc2	Male
														16	0	0	Tdc2>Tdc2	Male
														18	0	0	Tdc2>Tdc2	Male
														21	0	0	Tdc2>Tdc2	Male
														23	0	0	Tdc2>Tdc2	Male
														25	0	0	Tdc2>Tdc2	Male
														28	0	0	Tdc2>Tdc2	Male
														30	0	0	Tdc2>Tdc2	Male
														32	0	0	Tdc2>Tdc2	Male
														35	0	0	Tdc2>Tdc2	Male
														37	0	0	Tdc2>Tdc2	Male
														39	0	0	Tdc2>Tdc2	Male
														42	0	0	Tdc2>Tdc2	Male
														44	1	0	Tdc2>Tdc2	Male
														46	1	0	Tdc2>Tdc2	Male
														49	1	0	Tdc2>Tdc2	Male
														51	1	0	Tdc2>Tdc2	Male
														53	0	0	Tdc2>Tdc2	Male
														56	4	0	Tdc2>Tdc2	Male
														58	0	0	Tdc2>Tdc2	Male
														60	2	0	Tdc2>Tdc2	Male
														63	0	0	Tdc2>Tdc2	Male
														65	1	0	Tdc2>Tdc2	Male
														67	3	0	Tdc2>Tdc2	Male
														70	14	0	Tdc2>Tdc2	Male
														72	8	0	Tdc2>Tdc2	Male
														74	12	0	Tdc2>Tdc2	Male
														77	19	0	Tdc2>Tdc2	Male
														79	12	0	Tdc2>Tdc2	Male
														81	10	0	Tdc2>Tdc2	Male
														84	21	0	Tdc2>Tdc2	Male
														86	1	0	Tdc2>Tdc2	Male
														88	4	0	Tdc2>Tdc2	Male
														91	2	0	Tdc2>Tdc2	Male
														93	0	0	Tdc2>Tdc2	Male
														95	0	0	Tdc2>Tdc2	Male
														97	0	0	Tdc2>Tdc2	Male
														100	0	0	Tdc2>Tdc2	Male
														102	0	0	Tdc2>Tdc2	Male
														105	0	0	Tdc2>Tdc2	Male
														105	0	0	Tdc2>Tdc2	Male
														105	0	0	Tdc2>Tdc2	Male
														105	0	0	Tdc2>Tdc2	Male
														105	0	0	Tdc2>Tdc2	Male
														105	0	0	Tdc2>Tdc2	Male
														105	0	0	Tdc2>Tdc2	Male
														105	0	0	Tdc2>Tdc2	Male
														105	0	0	Tdc2>Tdc2	Male
														105	0	0	Tdc2>Tdc2	Male
														105	0	0	Tdc2>Tdc2	Male
														105	0	0	Tdc2>Tdc2	Male
														105	0	0	Tdc2>Tdc2	Male
														105	0	0	Tdc2>Tdc2	Male
														105	0	0	Tdc2>Tdc2	Male
														105	0	0	Tdc2>Tdc2	Male
														105	0	0	Tdc2>Tdc2	Male
														105	0	0	Tdc2>Tdc2	Male
														105	0	0	Tdc2>Tdc2	Male
														105	0	0	Tdc2>Tdc2	Male
														105	0	0	Tdc2>Tdc2	Male
														105	0	0	Tdc2>Tdc2	Male
														105	0	0	Tdc2>Tdc2	Male
														105	0	0	Tdc2>Tdc2	Male
														105	0	0	Tdc2>Tdc2	Male
														105	0	0	Tdc2>Tdc2	Male
														105	0	0	Tdc2>Tdc2	Male
														105	0	0	Tdc2>Tdc2	Male
														105	0	0	Tdc2>Tdc2	Male
														105	0	0	Tdc2>Tdc2	Male
														105	0	0	Tdc2>Tdc2	Male
														2	0	1	Tdc2>Tdc2	Male
														4	0	1	Tdc2>Tdc2	Male
														7	1	1	Tdc2>Tdc2	Male
														9	0	1	Tdc2>Tdc2	Male
														11	0	1	Tdc2>Tdc2	Male
														14	0	1	Tdc2>Tdc2	Male
														16	0	1	Tdc2>Tdc2	Male
														18	0	1	Tdc2>Tdc2	Male
														21	0	1	Tdc2>Tdc2	Male
														23	0	1	Tdc2>Tdc2	Male
														25	0	1	Tdc2>Tdc2	Male
														28	0	1	Tdc2>Tdc2	Male
														30	0	1	Tdc2>Tdc2	Male
														32	0	1	Tdc2>Tdc2	Male
														35	0	1	Tdc2>Tdc2	Male
														37	0	1	Tdc2>Tdc2	Male
														39	0	1	Tdc2>Tdc2	Male
														42	0	1	Tdc2>Tdc2	Male
														44	0	1	Tdc2>Tdc2	Male
														46	0	1	Tdc2>Tdc2	Male
														49	0	1	Tdc2>Tdc2	Male
														51	0	1	Tdc2>Tdc2	Male
														53	0	1	Tdc2>Tdc2	Male
														56	1	1	Tdc2>Tdc2	Male
														58	1	1	Tdc2>Tdc2	Male
														60	0	1	Tdc2>Tdc2	Male
														63	0	1	Tdc2>Tdc2	Male
														65	1	1	Tdc2>Tdc2	Male
														67	1	1	Tdc2>Tdc2	Male
														70	1	1	Tdc2>Tdc2	Male
														72	0	1	Tdc2>Tdc2	Male
														74	0	1	Tdc2>Tdc2	Male
														77	3	1	Tdc2>Tdc2	Male
														79	0	1	Tdc2>Tdc2	Male
														81	1	1	Tdc2>Tdc2	Male
														84	0	1	Tdc2>Tdc2	Male
														86	0	1	Tdc2>Tdc2	Male
														88	0	1	Tdc2>Tdc2	Male
														91	0	1	Tdc2>Tdc2	Male
														93	0	1	Tdc2>Tdc2	Male
														95	0	1	Tdc2>Tdc2	Male
														97	0	1	Tdc2>Tdc2	Male
														100	0	1	Tdc2>Tdc2	Male
														102	0	1	Tdc2>Tdc2	Male
														105	0	1	Tdc2>Tdc2	Male
														105	0	1	Tdc2>Tdc2	Male
														105	0	1	Tdc2>Tdc2	Male
														105	0	1	Tdc2>Tdc2	Male
														105	0	1	Tdc2>Tdc2	Male
														105	0	1	Tdc2>Tdc2	Male
														105	0	1	Tdc2>Tdc2	Male
														105	0	1	Tdc2>Tdc2	Male
														105	0	1	Tdc2>Tdc2	Male
														105	0	1	Tdc2>Tdc2	Male
														105	0	1	Tdc2>Tdc2	Male
														105	0	1	Tdc2>Tdc2	Male
														105	0	1	Tdc2>Tdc2	Male
														105	0	1	Tdc2>Tdc2	Male
														105	0	1	Tdc2>Tdc2	Male
														105	0	1	Tdc2>Tdc2	Male
														105	0	1	Tdc2>Tdc2	Male
														105	0	1	Tdc2>Tdc2	Male
														105	0	1	Tdc2>Tdc2	Male
														105	0	1	Tdc2>Tdc2	Male
														105	0	1	Tdc2>Tdc2	Male
														105	0	1	Tdc2>Tdc2	Male
														105	0	1	Tdc2>Tdc2	Male
														105	0	1	Tdc2>Tdc2	Male
														105	0	1	Tdc2>Tdc2	Male
														105	0	1	Tdc2>Tdc2	Male
														105	0	1	Tdc2>Tdc2	Male
														105	0	1	Tdc2>Tdc2	Male
														105	0	1	Tdc2>Tdc2	Male
														105	0	1	Tdc2>Tdc2	Male
														105	0	1	Tdc2>Tdc2	Male
														2	0	0	Tdc2-GAL4	Male
														4	2	0	Tdc2-GAL4	Male
														7	0	0	Tdc2-GAL4	Male
														9	0	0	Tdc2-GAL4	Male
														11	0	0	Tdc2-GAL4	Male
														14	0	0	Tdc2-GAL4	Male
														16	0	0	Tdc2-GAL4	Male
														18	0	0	Tdc2-GAL4	Male
														21	0	0	Tdc2-GAL4	Male
														23	0	0	Tdc2-GAL4	Male
														25	1	0	Tdc2-GAL4	Male
														28	0	0	Tdc2-GAL4	Male
														30	0	0	Tdc2-GAL4	Male
														32	0	0	Tdc2-GAL4	Male
														35	0	0	Tdc2-GAL4	Male
														37	0	0	Tdc2-GAL4	Male
														39	0	0	Tdc2-GAL4	Male
														42	0	0	Tdc2-GAL4	Male
														44	1	0	Tdc2-GAL4	Male
														46	1	0	Tdc2-GAL4	Male
														49	7	0	Tdc2-GAL4	Male
														51	2	0	Tdc2-GAL4	Male
														53	7	0	Tdc2-GAL4	Male
														56	18	0	Tdc2-GAL4	Male
														58	8	0	Tdc2-GAL4	Male
														60	12	0	Tdc2-GAL4	Male
														63	9	0	Tdc2-GAL4	Male
														65	6	0	Tdc2-GAL4	Male
														67	28	0	Tdc2-GAL4	Male
														70	14	0	Tdc2-GAL4	Male
														72	5	0	Tdc2-GAL4	Male
														74	9	0	Tdc2-GAL4	Male
														77	4	0	Tdc2-GAL4	Male
														79	3	0	Tdc2-GAL4	Male
														81	0	0	Tdc2-GAL4	Male
														84	0	0	Tdc2-GAL4	Male
														86	0	0	Tdc2-GAL4	Male
														88	0	0	Tdc2-GAL4	Male
														91	0	0	Tdc2-GAL4	Male
														93	0	0	Tdc2-GAL4	Male
														95	0	0	Tdc2-GAL4	Male
														97	0	0	Tdc2-GAL4	Male
														100	0	0	Tdc2-GAL4	Male
														102	0	0	Tdc2-GAL4	Male
														105	0	0	Tdc2-GAL4	Male
														105	0	0	Tdc2-GAL4	Male
														105	0	0	Tdc2-GAL4	Male
														105	0	0	Tdc2-GAL4	Male
														105	0	0	Tdc2-GAL4	Male
														105	0	0	Tdc2-GAL4	Male
														105	0	0	Tdc2-GAL4	Male
														105	0	0	Tdc2-GAL4	Male
														105	0	0	Tdc2-GAL4	Male
														105	0	0	Tdc2-GAL4	Male
														105	0	0	Tdc2-GAL4	Male
														105	0	0	Tdc2-GAL4	Male
														105	0	0	Tdc2-GAL4	Male
														105	0	0	Tdc2-GAL4	Male
														105	0	0	Tdc2-GAL4	Male
														105	0	0	Tdc2-GAL4	Male
														105	0	0	Tdc2-GAL4	Male
														105	0	0	Tdc2-GAL4	Male
														105	0	0	Tdc2-GAL4	Male
														105	0	0	Tdc2-GAL4	Male
														105	0	0	Tdc2-GAL4	Male
														105	0	0	Tdc2-GAL4	Male
														105	0	0	Tdc2-GAL4	Male
														105	0	0	Tdc2-GAL4	Male
														105	0	0	Tdc2-GAL4	Male
														105	0	0	Tdc2-GAL4	Male
														105	0	0	Tdc2-GAL4	Male
														105	0	0	Tdc2-GAL4	Male
														105	0	0	Tdc2-GAL4	Male
														105	0	0	Tdc2-GAL4	Male
														105	0	0	Tdc2-GAL4	Male
														2	0	1	Tdc2-GAL4	Male
														4	0	1	Tdc2-GAL4	Male
														7	0	1	Tdc2-GAL4	Male
														9	0	1	Tdc2-GAL4	Male
														11	0	1	Tdc2-GAL4	Male
														14	0	1	Tdc2-GAL4	Male
														16	0	1	Tdc2-GAL4	Male
														18	0	1	Tdc2-GAL4	Male
														21	0	1	Tdc2-GAL4	Male
														23	0	1	Tdc2-GAL4	Male
														25	0	1	Tdc2-GAL4	Male
														28	0	1	Tdc2-GAL4	Male
														30	0	1	Tdc2-GAL4	Male
														32	0	1	Tdc2-GAL4	Male
														35	0	1	Tdc2-GAL4	Male
														37	0	1	Tdc2-GAL4	Male
														39	0	1	Tdc2-GAL4	Male
														42	0	1	Tdc2-GAL4	Male
														44	0	1	Tdc2-GAL4	Male
														46	0	1	Tdc2-GAL4	Male
														49	0	1	Tdc2-GAL4	Male
														51	0	1	Tdc2-GAL4	Male
														53	1	1	Tdc2-GAL4	Male
														56	2	1	Tdc2-GAL4	Male
														58	0	1	Tdc2-GAL4	Male
														60	0	1	Tdc2-GAL4	Male
														63	3	1	Tdc2-GAL4	Male
														65	0	1	Tdc2-GAL4	Male
														67	0	1	Tdc2-GAL4	Male
														70	2	1	Tdc2-GAL4	Male
														72	0	1	Tdc2-GAL4	Male
														74	1	1	Tdc2-GAL4	Male
														77	0	1	Tdc2-GAL4	Male
														79	0	1	Tdc2-GAL4	Male
														81	0	1	Tdc2-GAL4	Male
														84	0	1	Tdc2-GAL4	Male
														86	0	1	Tdc2-GAL4	Male
														88	0	1	Tdc2-GAL4	Male
														91	0	1	Tdc2-GAL4	Male
														93	0	1	Tdc2-GAL4	Male
														95	0	1	Tdc2-GAL4	Male
														97	0	1	Tdc2-GAL4	Male
														100	0	1	Tdc2-GAL4	Male
														102	0	1	Tdc2-GAL4	Male
														105	0	1	Tdc2-GAL4	Male
														105	0	1	Tdc2-GAL4	Male
														105	0	1	Tdc2-GAL4	Male
														105	0	1	Tdc2-GAL4	Male
														105	0	1	Tdc2-GAL4	Male
														105	0	1	Tdc2-GAL4	Male
														105	0	1	Tdc2-GAL4	Male
														105	0	1	Tdc2-GAL4	Male
														105	0	1	Tdc2-GAL4	Male
														105	0	1	Tdc2-GAL4	Male
														105	0	1	Tdc2-GAL4	Male
														105	0	1	Tdc2-GAL4	Male
														105	0	1	Tdc2-GAL4	Male
														105	0	1	Tdc2-GAL4	Male
														105	0	1	Tdc2-GAL4	Male
														105	0	1	Tdc2-GAL4	Male
														105	0	1	Tdc2-GAL4	Male
														105	0	1	Tdc2-GAL4	Male
														105	0	1	Tdc2-GAL4	Male
														105	0	1	Tdc2-GAL4	Male
														105	0	1	Tdc2-GAL4	Male
														105	0	1	Tdc2-GAL4	Male
														105	0	1	Tdc2-GAL4	Male
														105	0	1	Tdc2-GAL4	Male
														105	0	1	Tdc2-GAL4	Male
														105	0	1	Tdc2-GAL4	Male
														105	0	1	Tdc2-GAL4	Male
														105	0	1	Tdc2-GAL4	Male
														105	0	1	Tdc2-GAL4	Male
														105	0	1	Tdc2-GAL4	Male
														105	0	1	Tdc2-GAL4	Male
														2	0	0	UAS-Tdc2	Male
														4	1	0	UAS-Tdc2	Male
														7	0	0	UAS-Tdc2	Male
														9	0	0	UAS-Tdc2	Male
														11	0	0	UAS-Tdc2	Male
														14	0	0	UAS-Tdc2	Male
														16	0	0	UAS-Tdc2	Male
														18	0	0	UAS-Tdc2	Male
														21	1	0	UAS-Tdc2	Male
														23	0	0	UAS-Tdc2	Male
														25	1	0	UAS-Tdc2	Male
														28	2	0	UAS-Tdc2	Male
														30	0	0	UAS-Tdc2	Male
														32	0	0	UAS-Tdc2	Male
														35	0	0	UAS-Tdc2	Male
														37	0	0	UAS-Tdc2	Male
														39	0	0	UAS-Tdc2	Male
														42	6	0	UAS-Tdc2	Male
														44	5	0	UAS-Tdc2	Male
														46	2	0	UAS-Tdc2	Male
														49	13	0	UAS-Tdc2	Male
														51	2	0	UAS-Tdc2	Male
														53	11	0	UAS-Tdc2	Male
														56	15	0	UAS-Tdc2	Male
														58	5	0	UAS-Tdc2	Male
														60	6	0	UAS-Tdc2	Male
														63	17	0	UAS-Tdc2	Male
														65	6	0	UAS-Tdc2	Male
														67	9	0	UAS-Tdc2	Male
														70	16	0	UAS-Tdc2	Male
														72	6	0	UAS-Tdc2	Male
														74	6	0	UAS-Tdc2	Male
														77	4	0	UAS-Tdc2	Male
														79	0	0	UAS-Tdc2	Male
														81	1	0	UAS-Tdc2	Male
														84	0	0	UAS-Tdc2	Male
														86	0	0	UAS-Tdc2	Male
														88	0	0	UAS-Tdc2	Male
														91	0	0	UAS-Tdc2	Male
														93	0	0	UAS-Tdc2	Male
														95	0	0	UAS-Tdc2	Male
														97	0	0	UAS-Tdc2	Male
														100	0	0	UAS-Tdc2	Male
														102	0	0	UAS-Tdc2	Male
														105	0	0	UAS-Tdc2	Male
														105	0	0	UAS-Tdc2	Male
														105	0	0	UAS-Tdc2	Male
														105	0	0	UAS-Tdc2	Male
														105	0	0	UAS-Tdc2	Male
														105	0	0	UAS-Tdc2	Male
														105	0	0	UAS-Tdc2	Male
														105	0	0	UAS-Tdc2	Male
														105	0	0	UAS-Tdc2	Male
														105	0	0	UAS-Tdc2	Male
														105	0	0	UAS-Tdc2	Male
														105	0	0	UAS-Tdc2	Male
														105	0	0	UAS-Tdc2	Male
														105	0	0	UAS-Tdc2	Male
														105	0	0	UAS-Tdc2	Male
														105	0	0	UAS-Tdc2	Male
														105	0	0	UAS-Tdc2	Male
														105	0	0	UAS-Tdc2	Male
														105	0	0	UAS-Tdc2	Male
														105	0	0	UAS-Tdc2	Male
														105	0	0	UAS-Tdc2	Male
														105	0	0	UAS-Tdc2	Male
														105	0	0	UAS-Tdc2	Male
														105	0	0	UAS-Tdc2	Male
														105	0	0	UAS-Tdc2	Male
														105	0	0	UAS-Tdc2	Male
														105	0	0	UAS-Tdc2	Male
														105	0	0	UAS-Tdc2	Male
														105	0	0	UAS-Tdc2	Male
														105	0	0	UAS-Tdc2	Male
														105	0	0	UAS-Tdc2	Male
														2	0	1	UAS-Tdc2	Male
														4	0	1	UAS-Tdc2	Male
														7	0	1	UAS-Tdc2	Male
														9	0	1	UAS-Tdc2	Male
														11	0	1	UAS-Tdc2	Male
														14	0	1	UAS-Tdc2	Male
														16	0	1	UAS-Tdc2	Male
														18	0	1	UAS-Tdc2	Male
														21	0	1	UAS-Tdc2	Male
														23	0	1	UAS-Tdc2	Male
														25	0	1	UAS-Tdc2	Male
														28	0	1	UAS-Tdc2	Male
														30	0	1	UAS-Tdc2	Male
														32	0	1	UAS-Tdc2	Male
														35	0	1	UAS-Tdc2	Male
														37	0	1	UAS-Tdc2	Male
														39	0	1	UAS-Tdc2	Male
														42	0	1	UAS-Tdc2	Male
														44	0	1	UAS-Tdc2	Male
														46	1	1	UAS-Tdc2	Male
														49	1	1	UAS-Tdc2	Male
														51	0	1	UAS-Tdc2	Male
														53	0	1	UAS-Tdc2	Male
														56	2	1	UAS-Tdc2	Male
														58	1	1	UAS-Tdc2	Male
														60	1	1	UAS-Tdc2	Male
														63	0	1	UAS-Tdc2	Male
														65	0	1	UAS-Tdc2	Male
														67	3	1	UAS-Tdc2	Male
														70	3	1	UAS-Tdc2	Male
														72	0	1	UAS-Tdc2	Male
														74	0	1	UAS-Tdc2	Male
														77	0	1	UAS-Tdc2	Male
														79	0	1	UAS-Tdc2	Male
														81	0	1	UAS-Tdc2	Male
														84	0	1	UAS-Tdc2	Male
														86	0	1	UAS-Tdc2	Male
														88	0	1	UAS-Tdc2	Male
														91	0	1	UAS-Tdc2	Male
														93	0	1	UAS-Tdc2	Male
														95	0	1	UAS-Tdc2	Male
														97	0	1	UAS-Tdc2	Male
														100	0	1	UAS-Tdc2	Male
														102	0	1	UAS-Tdc2	Male
														105	0	1	UAS-Tdc2	Male
														105	0	1	UAS-Tdc2	Male
														105	0	1	UAS-Tdc2	Male
														105	0	1	UAS-Tdc2	Male
														105	0	1	UAS-Tdc2	Male
														105	0	1	UAS-Tdc2	Male
														105	0	1	UAS-Tdc2	Male
														105	0	1	UAS-Tdc2	Male
														105	0	1	UAS-Tdc2	Male
														105	0	1	UAS-Tdc2	Male
														105	0	1	UAS-Tdc2	Male
														105	0	1	UAS-Tdc2	Male
														105	0	1	UAS-Tdc2	Male
														105	0	1	UAS-Tdc2	Male
														105	0	1	UAS-Tdc2	Male
														105	0	1	UAS-Tdc2	Male
														105	0	1	UAS-Tdc2	Male
														105	0	1	UAS-Tdc2	Male
														105	0	1	UAS-Tdc2	Male
														105	0	1	UAS-Tdc2	Male
														105	0	1	UAS-Tdc2	Male
														105	0	1	UAS-Tdc2	Male
														105	0	1	UAS-Tdc2	Male
														105	0	1	UAS-Tdc2	Male
														105	0	1	UAS-Tdc2	Male
														105	0	1	UAS-Tdc2	Male
														105	0	1	UAS-Tdc2	Male
														105	0	1	UAS-Tdc2	Male
														105	0	1	UAS-Tdc2	Male
														105	0	1	UAS-Tdc2	Male
														105	0	1	UAS-Tdc2	Male

## Sheet: Figure2
	2a: Height climbed by Tdc2>Tdc2 flies							2b: Tdc2>Tdc2 flies with severe and severe plus moderate loss of gut barrier function.
	Day	Genotype	Height	Sex				Day	Frequency	Smurf levels	Genotype	Sex	Trial
	7	Tdc2>Tdc2	14.47	Female				21	202	None	Tdc2>Tdc2	Female	a
	7	Tdc2>Tdc2	13.64	Female				21	0	Moderate	Tdc2>Tdc2	Female	a
	7	Tdc2>Tdc2	13.37	Female				21	0	Severe	Tdc2>Tdc2	Female	a
	7	Tdc2>Tdc2	11.88	Female				21	281	None	Tdc2-GAL4	Female	a
	7	Tdc2>Tdc2	11.4	Female				21	0	Moderate	Tdc2-GAL4	Female	a
	7	Tdc2>Tdc2	8.7	Female				21	0	Severe	Tdc2-GAL4	Female	a
	7	Tdc2>Tdc2	7.11	Female				21	51	None	UAS-Tdc2	Female	a
	7	Tdc2>Tdc2	6.26	Female				21	0	Moderate	UAS-Tdc2	Female	a
	7	Tdc2>Tdc2	16.72	Female				21	0	Severe	UAS-Tdc2	Female	a
	7	Tdc2>Tdc2	15.94	Female				35	154	None	Tdc2>Tdc2	Female	a
	7	Tdc2>Tdc2	12.55	Female				35	1	Moderate	Tdc2>Tdc2	Female	a
	7	Tdc2>Tdc2	12.35	Female				35	1	Severe	Tdc2>Tdc2	Female	a
	7	Tdc2>Tdc2	13.06	Female				35	278	None	Tdc2-GAL4	Female	a
	7	Tdc2>Tdc2	13.13	Female				35	0	Moderate	Tdc2-GAL4	Female	a
	7	Tdc2>Tdc2	11.03	Female				35	0	Severe	Tdc2-GAL4	Female	a
	7	Tdc2>Tdc2	10.56	Female				35	51	None	UAS-Tdc2	Female	a
	7	Tdc2>Tdc2	8.09	Female				35	0	Moderate	UAS-Tdc2	Female	a
	7	Tdc2>Tdc2	8.39	Female				35	0	Severe	UAS-Tdc2	Female	a
	7	Tdc2>Tdc2	5.85	Female				49	80	None	Tdc2>Tdc2	Female	a
	7	Tdc2>Tdc2	7.78	Female				49	0	Moderate	Tdc2>Tdc2	Female	a
	7	Tdc2>Tdc2	6.43	Female				49	0	Severe	Tdc2>Tdc2	Female	a
	7	Tdc2>Tdc2	6.36	Female				49	168	None	Tdc2-GAL4	Female	a
	7	Tdc2>Tdc2	11.27	Female				49	2	Moderate	Tdc2-GAL4	Female	a
	7	Tdc2>Tdc2	11.64	Female				49	2	Severe	Tdc2-GAL4	Female	a
	7	Tdc2>Tdc2	11.34	Female				49	27	None	UAS-Tdc2	Female	a
	7	Tdc2>Tdc2	12.11	Female				49	0	Moderate	UAS-Tdc2	Female	a
	7	Tdc2>Tdc2	11.91	Female				49	0	Severe	UAS-Tdc2	Female	a
	7	Tdc2>Tdc2	12.69	Female				63	28	None	Tdc2>Tdc2	Female	a
	7	Tdc2>Tdc2	13.81	Female				63	0	Moderate	Tdc2>Tdc2	Female	a
	7	Tdc2>Tdc2	13.94	Female				63	0	Severe	Tdc2>Tdc2	Female	a
	7	Tdc2>Tdc2	15.06	Female				63	37	None	Tdc2-GAL4	Female	a
	7	Tdc2-GAL4	18.39	Female				63	1	Moderate	Tdc2-GAL4	Female	a
	7	Tdc2-GAL4	17.73	Female				63	1	Severe	Tdc2-GAL4	Female	a
	7	Tdc2-GAL4	17.56	Female				63	8	None	UAS-Tdc2	Female	a
	7	Tdc2-GAL4	16.28	Female				63	0	Moderate	UAS-Tdc2	Female	a
	7	Tdc2-GAL4	15.06	Female				63	0	Severe	UAS-Tdc2	Female	a
	7	Tdc2-GAL4	15.19	Female				21	123	None	Tdc2>Tdc2	Male	a
	7	Tdc2-GAL4	13.6	Female				21	1	Moderate	Tdc2>Tdc2	Male	a
	7	Tdc2-GAL4	13.57	Female				21	0	Severe	Tdc2>Tdc2	Male	a
	7	Tdc2-GAL4	12.89	Female				21	292	None	Tdc2-GAL4	Male	a
	7	Tdc2-GAL4	12.01	Female				21	1	Moderate	Tdc2-GAL4	Male	a
	7	Tdc2-GAL4	13.13	Female				21	0	Severe	Tdc2-GAL4	Male	a
	7	Tdc2-GAL4	10.79	Female				21	76	None	UAS-Tdc2	Male	a
	7	Tdc2-GAL4	2.94	Female				21	0	Moderate	UAS-Tdc2	Male	a
	7	Tdc2-GAL4	1.96	Female				21	0	Severe	UAS-Tdc2	Male	a
	7	Tdc2-GAL4	0.98	Female				35	101	None	Tdc2>Tdc2	Male	a
	7	Tdc2-GAL4	17.43	Female				35	3	Moderate	Tdc2>Tdc2	Male	a
	7	Tdc2-GAL4	17.49	Female				35	1	Severe	Tdc2>Tdc2	Male	a
	7	Tdc2-GAL4	17.36	Female				35	271	None	Tdc2-GAL4	Male	a
	7	Tdc2-GAL4	15.29	Female				35	0	Moderate	Tdc2-GAL4	Male	a
	7	Tdc2-GAL4	14.45	Female				35	3	Severe	Tdc2-GAL4	Male	a
	7	Tdc2-GAL4	13.84	Female				35	75	None	UAS-Tdc2	Male	a
	7	Tdc2-GAL4	13.4	Female				35	0	Moderate	UAS-Tdc2	Male	a
	7	Tdc2-GAL4	12.99	Female				35	1	Severe	UAS-Tdc2	Male	a
	7	Tdc2-GAL4	12.08	Female				49	47	None	Tdc2>Tdc2	Male	a
	7	Tdc2-GAL4	11.47	Female				49	0	Moderate	Tdc2>Tdc2	Male	a
	7	Tdc2-GAL4	11.67	Female				49	0	Severe	Tdc2>Tdc2	Male	a
	7	Tdc2-GAL4	4.97	Female				49	33	None	Tdc2-GAL4	Male	a
	7	Tdc2-GAL4	18.27	Female				49	0	Moderate	Tdc2-GAL4	Male	a
	7	Tdc2-GAL4	16.68	Female				49	3	Severe	Tdc2-GAL4	Male	a
	7	Tdc2-GAL4	17.16	Female				49	34	None	UAS-Tdc2	Male	a
	7	Tdc2-GAL4	16.28	Female				49	2	Moderate	UAS-Tdc2	Male	a
	7	UAS-Tdc2	18.05	Female				49	1	Severe	UAS-Tdc2	Male	a
	7	UAS-Tdc2	17.83	Female				63	3	None	Tdc2>Tdc2	Male	a
	7	UAS-Tdc2	17.76	Female				63	0	Moderate	Tdc2>Tdc2	Male	a
	7	UAS-Tdc2	18.2	Female				63	0	Severe	Tdc2>Tdc2	Male	a
	7	UAS-Tdc2	17.87	Female				63	5	None	Tdc2-GAL4	Male	a
	7	UAS-Tdc2	16.75	Female				63	0	Moderate	Tdc2-GAL4	Male	a
	7	UAS-Tdc2	16.17	Female				63	0	Severe	Tdc2-GAL4	Male	a
	7	UAS-Tdc2	16.65	Female				63	4	None	UAS-Tdc2	Male	a
	7	UAS-Tdc2	14.45	Female				63	0	Moderate	UAS-Tdc2	Male	a
	7	UAS-Tdc2	13.98	Female				63	0	Severe	UAS-Tdc2	Male	a
	7	UAS-Tdc2	14.25	Female				21	66	None	Tdc2>Tdc2	Male	b
	7	UAS-Tdc2	12.11	Female				21	0	Moderate	Tdc2>Tdc2	Male	b
	7	UAS-Tdc2	4.16	Female				21	0	Severe	Tdc2>Tdc2	Male	b
	7	UAS-Tdc2	2.91	Female				21	233	None	Tdc2>Tdc2	Female	b
	7	UAS-Tdc2	7.51	Female				21	0	Moderate	Tdc2>Tdc2	Female	b
	7	UAS-Tdc2	10.42	Female				21	0	Severe	Tdc2>Tdc2	Female	b
	7	UAS-Tdc2	10.76	Female				35	50	None	Tdc2>Tdc2	Male	b
	7	UAS-Tdc2	11.74	Female				35	0	Moderate	Tdc2>Tdc2	Male	b
	7	UAS-Tdc2	11.57	Female				35	0	Severe	Tdc2>Tdc2	Male	b
	7	UAS-Tdc2	12.01	Female				35	180	None	Tdc2>Tdc2	Female	b
	7	UAS-Tdc2	13.06	Female				35	0	Moderate	Tdc2>Tdc2	Female	b
	7	UAS-Tdc2	14.14	Female				35	0	Severe	Tdc2>Tdc2	Female	b
	7	UAS-Tdc2	14.25	Female				49	40	None	Tdc2>Tdc2	Male	b
	7	UAS-Tdc2	14.52	Female				49	0	Moderate	Tdc2>Tdc2	Male	b
	7	UAS-Tdc2	16.14	Female				49	2	Severe	Tdc2>Tdc2	Male	b
	7	UAS-Tdc2	18.04	Female				49	152	None	Tdc2>Tdc2	Female	b
	7	UAS-Tdc2	18.1	Female				49	0	Moderate	Tdc2>Tdc2	Female	b
	7	UAS-Tdc2	18.07	Female				49	8	Severe	Tdc2>Tdc2	Female	b
	7	UAS-Tdc2	17.93	Female				63	5	None	Tdc2>Tdc2	Male	b
	7	UAS-Tdc2	17.76	Female				63	0	Moderate	Tdc2>Tdc2	Male	b
	7	UAS-Tdc2	17.16	Female				63	0	Severe	Tdc2>Tdc2	Male	b
	7	UAS-Tdc2	16.01	Female				63	87	None	Tdc2>Tdc2	Female	b
	7	UAS-Tdc2	15.63	Female				63	1	Moderate	Tdc2>Tdc2	Female	b
	7	UAS-Tdc2	15.46	Female				63	5	Severe	Tdc2>Tdc2	Female	b
	7	UAS-Tdc2	15.26	Female				21	275	None	UAS-Tdc2	Male	b
	7	UAS-Tdc2	15.43	Female				21	0	Moderate	UAS-Tdc2	Male	b
	7	UAS-Tdc2	15.57	Female				21	0	Severe	UAS-Tdc2	Male	b
	7	UAS-Tdc2	14.75	Female				21	295	None	UAS-Tdc2	Female	b
	7	UAS-Tdc2	14.58	Female				21	1	Moderate	UAS-Tdc2	Female	b
	7	UAS-Tdc2	13.7	Female				21	0	Severe	UAS-Tdc2	Female	b
	7	UAS-Tdc2	12.01	Female				35	255	None	UAS-Tdc2	Male	b
	7	Tdc2>Tdc2	18.73	Female				35	2	Moderate	UAS-Tdc2	Male	b
	7	Tdc2>Tdc2	14.03	Female				35	1	Severe	UAS-Tdc2	Male	b
	7	Tdc2>Tdc2	11.99	Female				35	243	None	UAS-Tdc2	Female	b
	7	Tdc2>Tdc2	11.51	Female				35	0	Moderate	UAS-Tdc2	Female	b
	7	Tdc2>Tdc2	11.27	Female				35	0	Severe	UAS-Tdc2	Female	b
	7	Tdc2>Tdc2	8.59	Female				49	177	None	UAS-Tdc2	Male	b
	7	Tdc2>Tdc2	6.72	Female				49	16	Moderate	UAS-Tdc2	Male	b
	7	Tdc2>Tdc2	6.04	Female				49	11	Severe	UAS-Tdc2	Male	b
	7	Tdc2>Tdc2	4.86	Female				49	217	None	UAS-Tdc2	Female	b
	7	Tdc2>Tdc2	4.35	Female				49	4	Moderate	UAS-Tdc2	Female	b
	7	Tdc2>Tdc2	3.43	Female				49	6	Severe	UAS-Tdc2	Female	b
	7	Tdc2>Tdc2	6.04	Female				63	38	None	UAS-Tdc2	Male	b
	7	Tdc2>Tdc2	8.25	Female				63	1	Moderate	UAS-Tdc2	Male	b
	7	Tdc2>Tdc2	11.04	Female				63	7	Severe	UAS-Tdc2	Male	b
	7	Tdc2>Tdc2	11.68	Female				63	131	None	UAS-Tdc2	Female	b
	7	Tdc2>Tdc2	11.31	Female				63	15	Moderate	UAS-Tdc2	Female	b
	7	Tdc2>Tdc2	11.58	Female				63	21	Severe	UAS-Tdc2	Female	b
	7	Tdc2>Tdc2	12.5	Female				21	271	None	Tdc2-GAL4	Male	b
	7	Tdc2>Tdc2	12.84	Female				21	0	Moderate	Tdc2-GAL4	Male	b
	7	Tdc2>Tdc2	12.84	Female				21	0	Severe	Tdc2-GAL4	Male	b
	7	Tdc2>Tdc2	13.41	Female				21	272	None	Tdc2-GAL4	Female	b
	7	Tdc2>Tdc2	13.96	Female				21	0	Moderate	Tdc2-GAL4	Female	b
	7	Tdc2>Tdc2	16.64	Female				21	1	Severe	Tdc2-GAL4	Female	b
	7	Tdc2>Tdc2	16.3	Female				35	261	None	Tdc2-GAL4	Male	b
	7	Tdc2>Tdc2	16.27	Female				35	2	Moderate	Tdc2-GAL4	Male	b
	7	Tdc2>Tdc2	15.79	Female				35	1	Severe	Tdc2-GAL4	Male	b
	7	Tdc2>Tdc2	15.08	Female				35	254	None	Tdc2-GAL4	Female	b
	7	Tdc2>Tdc2	14.13	Female				35	4	Moderate	Tdc2-GAL4	Female	b
	7	Tdc2>Tdc2	13.86	Female				35	6	Severe	Tdc2-GAL4	Female	b
	7	Tdc2>Tdc2	11.78	Female				49	222	None	Tdc2-GAL4	Male	b
	7	Tdc2>Tdc2	11.14	Female				49	14	Moderate	Tdc2-GAL4	Male	b
	7	Tdc2>Tdc2	8.52	Female				49	7	Severe	Tdc2-GAL4	Male	b
	7	Tdc2>Tdc2	1.94	Female				49	203	None	Tdc2-GAL4	Female	b
	7	Tdc2-GAL4	18.12	Female				49	8	Moderate	Tdc2-GAL4	Female	b
	7	Tdc2-GAL4	16.84	Female				49	19	Severe	Tdc2-GAL4	Female	b
	7	Tdc2-GAL4	15.35	Female				63	72	None	Tdc2-GAL4	Male	b
	7	Tdc2-GAL4	13.18	Female				63	6	Moderate	Tdc2-GAL4	Male	b
	7	Tdc2-GAL4	12.84	Female				63	9	Severe	Tdc2-GAL4	Male	b
	7	Tdc2-GAL4	11.38	Female				63	67	None	Tdc2-GAL4	Female	b
	7	Tdc2-GAL4	10.76	Female				63	7	Moderate	Tdc2-GAL4	Female	b
	7	Tdc2-GAL4	8.29	Female				63	30	Severe	Tdc2-GAL4	Female	b
	7	Tdc2-GAL4	7.61	Female
	7	Tdc2-GAL4	7.13	Female
	7	Tdc2-GAL4	6.42	Female
	7	Tdc2-GAL4	3.67	Female
	7	Tdc2-GAL4	1.53	Female
	7	Tdc2-GAL4	0.71	Female
	7	Tdc2-GAL4	1.94	Female
	7	Tdc2-GAL4	7.67	Female
	7	Tdc2-GAL4	10.93	Female
	7	Tdc2-GAL4	11.31	Female
	7	Tdc2-GAL4	12.73	Female
	7	Tdc2-GAL4	13.35	Female
	7	Tdc2-GAL4	14.67	Female
	7	Tdc2-GAL4	15.42	Female
	7	Tdc2-GAL4	16.64	Female
	7	Tdc2-GAL4	18.37	Female
	7	Tdc2-GAL4	18.17	Female
	7	Tdc2-GAL4	14.67	Female
	7	Tdc2-GAL4	13.75	Female
	7	Tdc2-GAL4	13.11	Female
	7	Tdc2-GAL4	13.38	Female
	7	Tdc2-GAL4	13.11	Female
	7	Tdc2-GAL4	12.36	Female
	7	Tdc2-GAL4	12.29	Female
	7	Tdc2-GAL4	11.75	Female
	7	UAS-Tdc2	17.98	Female
	7	UAS-Tdc2	16.4	Female
	7	UAS-Tdc2	15.18	Female
	7	UAS-Tdc2	15.28	Female
	7	UAS-Tdc2	14.67	Female
	7	UAS-Tdc2	14.26	Female
	7	UAS-Tdc2	13.79	Female
	7	UAS-Tdc2	14.23	Female
	7	UAS-Tdc2	12.9	Female
	7	UAS-Tdc2	12.19	Female
	7	UAS-Tdc2	12.29	Female
	7	UAS-Tdc2	11.24	Female
	7	UAS-Tdc2	11.44	Female
	7	UAS-Tdc2	5.26	Female
	7	UAS-Tdc2	2.38	Female
	7	UAS-Tdc2	0.78	Female
	7	UAS-Tdc2	10.43	Female
	7	UAS-Tdc2	10.29	Female
	7	UAS-Tdc2	11	Female
	7	UAS-Tdc2	11.17	Female
	7	UAS-Tdc2	12.06	Female
	7	UAS-Tdc2	12.36	Female
	7	UAS-Tdc2	12.43	Female
	7	UAS-Tdc2	13.89	Female
	7	UAS-Tdc2	14.13	Female
	7	UAS-Tdc2	14.6	Female
	7	UAS-Tdc2	15.72	Female
	7	UAS-Tdc2	16.57	Female
	7	UAS-Tdc2	17.76	Female
	7	UAS-Tdc2	17.96	Female
	7	UAS-Tdc2	18.1	Female
	7	UAS-Tdc2	18.13	Female
	7	UAS-Tdc2	16.71	Female
	7	Tdc2>Tdc2	15.28	Female
	7	Tdc2>Tdc2	12.63	Female
	7	Tdc2>Tdc2	12.53	Female
	7	Tdc2>Tdc2	12.8	Female
	7	Tdc2>Tdc2	12.5	Female
	7	Tdc2>Tdc2	7.74	Female
	7	Tdc2>Tdc2	7.43	Female
	7	Tdc2>Tdc2	10.64	Female
	7	Tdc2>Tdc2	1.49	Female
	7	Tdc2>Tdc2	0.78	Female
	7	Tdc2>Tdc2	0.91	Female
	7	Tdc2>Tdc2	4.29	Female
	7	Tdc2>Tdc2	6.72	Female
	7	Tdc2>Tdc2	7.77	Female
	7	Tdc2>Tdc2	10.44	Female
	7	Tdc2>Tdc2	12.87	Female
	7	Tdc2>Tdc2	13.78	Female
	7	Tdc2>Tdc2	14.36	Female
	7	Tdc2>Tdc2	13.54	Female
	7	Tdc2>Tdc2	13.27	Female
	7	Tdc2>Tdc2	17.02	Female
	7	Tdc2>Tdc2	13.48	Female
	7	Tdc2>Tdc2	13	Female
	7	Tdc2>Tdc2	12.8	Female
	7	Tdc2>Tdc2	12.46	Female
	7	Tdc2>Tdc2	12.23	Female
	7	Tdc2>Tdc2	12.02	Female
	7	Tdc2>Tdc2	11.55	Female
	7	Tdc2>Tdc2	11.42	Female
	7	Tdc2>Tdc2	2.53	Female
	7	Tdc2>Tdc2	1.62	Female
	7	Tdc2>Tdc2	0.98	Female
	7	Tdc2-GAL4	17.82	Female
	7	Tdc2-GAL4	16.79	Female
	7	Tdc2-GAL4	16.01	Female
	7	Tdc2-GAL4	15.4	Female
	7	Tdc2-GAL4	15.03	Female
	7	Tdc2-GAL4	13.54	Female
	7	Tdc2-GAL4	14.09	Female
	7	Tdc2-GAL4	14.29	Female
	7	Tdc2-GAL4	13.41	Female
	7	Tdc2-GAL4	8.14	Female
	7	Tdc2-GAL4	4.32	Female
	7	Tdc2-GAL4	1.96	Female
	7	Tdc2-GAL4	0.91	Female
	7	Tdc2-GAL4	11.86	Female
	7	Tdc2-GAL4	12.84	Female
	7	Tdc2-GAL4	13.24	Female
	7	Tdc2-GAL4	12.6	Female
	7	Tdc2-GAL4	13.21	Female
	7	Tdc2-GAL4	13.41	Female
	7	Tdc2-GAL4	13.41	Female
	7	Tdc2-GAL4	13.88	Female
	7	Tdc2-GAL4	14.63	Female
	7	Tdc2-GAL4	15.17	Female
	7	Tdc2-GAL4	15.77	Female
	7	Tdc2-GAL4	18.17	Female
	7	Tdc2-GAL4	17.9	Female
	7	Tdc2-GAL4	17.23	Female
	7	Tdc2-GAL4	16.65	Female
	7	Tdc2-GAL4	16.42	Female
	7	Tdc2-GAL4	15.88	Female
	7	Tdc2-GAL4	16.04	Female
	7	Tdc2-GAL4	15	Female
	7	Tdc2-GAL4	14.63	Female
	7	Tdc2-GAL4	13.98	Female
	7	Tdc2-GAL4	11.52	Female
	7	Tdc2-GAL4	11.48	Female
	7	Tdc2-GAL4	10.74	Female
	7	Tdc2-GAL4	10.64	Female
	7	Tdc2-GAL4	8.28	Female
	7	UAS-Tdc2	18.36	Female
	7	UAS-Tdc2	16.82	Female
	7	UAS-Tdc2	16.65	Female
	7	UAS-Tdc2	15.03	Female
	7	UAS-Tdc2	14.49	Female
	7	UAS-Tdc2	14.79	Female
	7	UAS-Tdc2	14.39	Female
	7	UAS-Tdc2	13.85	Female
	7	UAS-Tdc2	13.07	Female
	7	UAS-Tdc2	11.79	Female
	7	UAS-Tdc2	11.69	Female
	7	UAS-Tdc2	11.18	Female
	7	UAS-Tdc2	6.89	Female
	7	UAS-Tdc2	16.86	Female
	7	UAS-Tdc2	16.82	Female
	7	UAS-Tdc2	16.52	Female
	7	UAS-Tdc2	14.29	Female
	7	UAS-Tdc2	13.65	Female
	7	UAS-Tdc2	10.84	Female
	7	UAS-Tdc2	11.11	Female
	7	UAS-Tdc2	11.15	Female
	7	UAS-Tdc2	11.35	Female
	7	UAS-Tdc2	4.9	Female
	7	UAS-Tdc2	2.74	Female
	7	UAS-Tdc2	0.68	Female
	7	UAS-Tdc2	18.51	Female
	7	UAS-Tdc2	16.82	Female
	7	UAS-Tdc2	16.48	Female
	7	UAS-Tdc2	15.4	Female
	7	UAS-Tdc2	15.47	Female
	7	UAS-Tdc2	13.98	Female
	7	UAS-Tdc2	13.78	Female
	7	UAS-Tdc2	13.88	Female
	7	UAS-Tdc2	12.84	Female
	7	UAS-Tdc2	12.9	Female
	7	UAS-Tdc2	12.7	Female
	7	UAS-Tdc2	11.25	Female
	7	UAS-Tdc2	10.57	Female
	7	Tdc2>Tdc2	15.32	Male
	7	Tdc2>Tdc2	15.06	Male
	7	Tdc2>Tdc2	14.53	Male
	7	Tdc2>Tdc2	13.08	Male
	7	Tdc2>Tdc2	11.24	Male
	7	Tdc2>Tdc2	11.21	Male
	7	Tdc2>Tdc2	10.85	Male
	7	Tdc2>Tdc2	8.48	Male
	7	Tdc2>Tdc2	6.36	Male
	7	Tdc2>Tdc2	14.46	Male
	7	Tdc2>Tdc2	13.64	Male
	7	Tdc2>Tdc2	11.91	Male
	7	Tdc2>Tdc2	11.35	Male
	7	Tdc2>Tdc2	11.17	Male
	7	Tdc2>Tdc2	10.68	Male
	7	Tdc2>Tdc2	10.71	Male
	7	Tdc2>Tdc2	10.64	Male
	7	Tdc2>Tdc2	6.82	Male
	7	Tdc2>Tdc2	4.88	Male
	7	Tdc2>Tdc2	18.73	Male
	7	Tdc2>Tdc2	17.75	Male
	7	Tdc2>Tdc2	16.72	Male
	7	Tdc2>Tdc2	14.88	Male
	7	Tdc2>Tdc2	14.74	Male
	7	Tdc2>Tdc2	13.4	Male
	7	Tdc2>Tdc2	12.8	Male
	7	Tdc2>Tdc2	12.02	Male
	7	Tdc2>Tdc2	11.84	Male
	7	Tdc2>Tdc2	11.84	Male
	7	Tdc2>Tdc2	11.21	Male
	7	Tdc2-GAL4	18.65	Male
	7	Tdc2-GAL4	18.52	Male
	7	Tdc2-GAL4	18.31	Male
	7	Tdc2-GAL4	18.03	Male
	7	Tdc2-GAL4	17.89	Male
	7	Tdc2-GAL4	18.24	Male
	7	Tdc2-GAL4	16.9	Male
	7	Tdc2-GAL4	14.71	Male
	7	Tdc2-GAL4	14.21	Male
	7	Tdc2-GAL4	14.88	Male
	7	Tdc2-GAL4	11.45	Male
	7	Tdc2-GAL4	6.43	Male
	7	Tdc2-GAL4	18.1	Male
	7	Tdc2-GAL4	18.03	Male
	7	Tdc2-GAL4	18.06	Male
	7	Tdc2-GAL4	18.56	Male
	7	Tdc2-GAL4	17.21	Male
	7	Tdc2-GAL4	15.62	Male
	7	Tdc2-GAL4	16.51	Male
	7	Tdc2-GAL4	13.72	Male
	7	Tdc2-GAL4	11.17	Male
	7	Tdc2-GAL4	11.59	Male
	7	Tdc2-GAL4	11.84	Male
	7	Tdc2-GAL4	18.24	Male
	7	Tdc2-GAL4	18.35	Male
	7	Tdc2-GAL4	18.49	Male
	7	Tdc2-GAL4	18.35	Male
	7	Tdc2-GAL4	17.92	Male
	7	Tdc2-GAL4	17.5	Male
	7	Tdc2-GAL4	16.79	Male
	7	Tdc2-GAL4	16.97	Male
	7	Tdc2-GAL4	16.01	Male
	7	Tdc2-GAL4	15.66	Male
	7	Tdc2-GAL4	15.02	Male
	7	Tdc2-GAL4	12.94	Male
	7	Tdc2-GAL4	13.19	Male
	7	Tdc2-GAL4	11.74	Male
	7	UAS-Tdc2	18.33	Male
	7	UAS-Tdc2	18.42	Male
	7	UAS-Tdc2	18.42	Male
	7	UAS-Tdc2	18.2	Male
	7	UAS-Tdc2	17.99	Male
	7	UAS-Tdc2	17.67	Male
	7	UAS-Tdc2	17	Male
	7	UAS-Tdc2	17.18	Male
	7	UAS-Tdc2	16.15	Male
	7	UAS-Tdc2	13.86	Male
	7	UAS-Tdc2	12.69	Male
	7	UAS-Tdc2	13.29	Male
	7	UAS-Tdc2	10.64	Male
	7	UAS-Tdc2	3.99	Male
	7	UAS-Tdc2	0.71	Male
	7	UAS-Tdc2	3.96	Male
	7	UAS-Tdc2	12.3	Male
	7	UAS-Tdc2	13.89	Male
	7	UAS-Tdc2	15.31	Male
	7	UAS-Tdc2	15.91	Male
	7	UAS-Tdc2	15.62	Male
	7	UAS-Tdc2	18.24	Male
	7	UAS-Tdc2	18.2	Male
	7	UAS-Tdc2	17.99	Male
	7	UAS-Tdc2	17.67	Male
	7	UAS-Tdc2	17.82	Male
	7	UAS-Tdc2	17.75	Male
	7	UAS-Tdc2	18.17	Male
	7	UAS-Tdc2	17.32	Male
	7	UAS-Tdc2	17.46	Male
	7	UAS-Tdc2	18.06	Male
	7	UAS-Tdc2	18.2	Male
	7	UAS-Tdc2	18.28	Male
	7	UAS-Tdc2	18.38	Male
	7	UAS-Tdc2	17.89	Male
	7	UAS-Tdc2	17.39	Male
	7	UAS-Tdc2	17	Male
	7	Tdc2>Tdc2	15.87	Male
	7	Tdc2>Tdc2	13.92	Male
	7	Tdc2>Tdc2	13.99	Male
	7	Tdc2>Tdc2	11.99	Male
	7	Tdc2>Tdc2	11.74	Male
	7	Tdc2>Tdc2	7.21	Male
	7	Tdc2>Tdc2	16.7	Male
	7	Tdc2>Tdc2	15.01	Male
	7	Tdc2>Tdc2	14.8	Male
	7	Tdc2>Tdc2	11.49	Male
	7	Tdc2>Tdc2	10.9	Male
	7	Tdc2>Tdc2	10.69	Male
	7	Tdc2>Tdc2	11.42	Male
	7	Tdc2>Tdc2	11.07	Male
	7	Tdc2>Tdc2	8.16	Male
	7	Tdc2>Tdc2	7.17	Male
	7	Tdc2>Tdc2	16.66	Male
	7	Tdc2>Tdc2	18.7	Male
	7	Tdc2>Tdc2	13.96	Male
	7	Tdc2>Tdc2	13.08	Male
	7	Tdc2>Tdc2	12.65	Male
	7	Tdc2>Tdc2	11.99	Male
	7	Tdc2>Tdc2	11.39	Male
	7	Tdc2>Tdc2	8.89	Male
	7	Tdc2>Tdc2	8.09	Male
	7	Tdc2>Tdc2	5.84	Male
	7	Tdc2-GAL4	18.82	Male
	7	Tdc2-GAL4	18.77	Male
	7	Tdc2-GAL4	19.09	Male
	7	Tdc2-GAL4	19.16	Male
	7	Tdc2-GAL4	18.67	Male
	7	Tdc2-GAL4	19.16	Male
	7	Tdc2-GAL4	17.61	Male
	7	Tdc2-GAL4	17.08	Male
	7	Tdc2-GAL4	15.33	Male
	7	Tdc2-GAL4	14.24	Male
	7	Tdc2-GAL4	13.36	Male
	7	Tdc2-GAL4	12.97	Male
	7	Tdc2-GAL4	12.87	Male
	7	Tdc2-GAL4	5.13	Male
	7	Tdc2-GAL4	7.8	Male
	7	Tdc2-GAL4	11.07	Male
	7	Tdc2-GAL4	13.01	Male
	7	Tdc2-GAL4	13.5	Male
	7	Tdc2-GAL4	13.71	Male
	7	Tdc2-GAL4	13.96	Male
	7	Tdc2-GAL4	14.94	Male
	7	Tdc2-GAL4	15.43	Male
	7	Tdc2-GAL4	15.47	Male
	7	Tdc2-GAL4	16.45	Male
	7	Tdc2-GAL4	16.24	Male
	7	Tdc2-GAL4	18.67	Male
	7	Tdc2-GAL4	18.67	Male
	7	Tdc2-GAL4	18.81	Male
	7	Tdc2-GAL4	19.05	Male
	7	Tdc2-GAL4	19.26	Male
	7	Tdc2-GAL4	18.98	Male
	7	Tdc2-GAL4	19.05	Male
	7	Tdc2-GAL4	19.33	Male
	7	Tdc2-GAL4	19.19	Male
	7	Tdc2-GAL4	19.12	Male
	7	Tdc2-GAL4	19.19	Male
	7	Tdc2-GAL4	16.84	Male
	7	Tdc2-GAL4	15.4	Male
	7	Tdc2-GAL4	14.52	Male
	7	Tdc2-GAL4	14.31	Male
	7	Tdc2-GAL4	13.25	Male
	7	Tdc2-GAL4	11.14	Male
	7	Tdc2-GAL4	5.8	Male
	7	UAS-Tdc2	19	Male
	7	UAS-Tdc2	19.19	Male
	7	UAS-Tdc2	19.09	Male
	7	UAS-Tdc2	18.91	Male
	7	UAS-Tdc2	18.95	Male
	7	UAS-Tdc2	16.52	Male
	7	UAS-Tdc2	16.03	Male
	7	UAS-Tdc2	15.68	Male
	7	UAS-Tdc2	15.22	Male
	7	UAS-Tdc2	14.34	Male
	7	UAS-Tdc2	14.17	Male
	7	UAS-Tdc2	14.83	Male
	7	UAS-Tdc2	14.27	Male
	7	UAS-Tdc2	11.6	Male
	7	UAS-Tdc2	11.32	Male
	7	UAS-Tdc2	16.17	Male
	7	UAS-Tdc2	16.38	Male
	7	UAS-Tdc2	16.73	Male
	7	UAS-Tdc2	17.93	Male
	7	UAS-Tdc2	18.1	Male
	7	UAS-Tdc2	19.44	Male
	7	UAS-Tdc2	18.98	Male
	7	UAS-Tdc2	19.33	Male
	7	UAS-Tdc2	19.37	Male
	7	UAS-Tdc2	18.95	Male
	7	UAS-Tdc2	19.3	Male
	7	UAS-Tdc2	19.3	Male
	7	UAS-Tdc2	18.98	Male
	7	UAS-Tdc2	19.4	Male
	7	UAS-Tdc2	19.47	Male
	7	UAS-Tdc2	19.47	Male
	7	UAS-Tdc2	19.47	Male
	7	UAS-Tdc2	18.98	Male
	7	UAS-Tdc2	19.12	Male
	7	UAS-Tdc2	19.4	Male
	7	UAS-Tdc2	19.19	Male
	7	UAS-Tdc2	18.03	Male
	7	UAS-Tdc2	18.6	Male
	7	UAS-Tdc2	18.98	Male
	7	UAS-Tdc2	17.58	Male
	7	UAS-Tdc2	16.73	Male
	7	UAS-Tdc2	11.95	Male
	7	UAS-Tdc2	9	Male
	7	Tdc2>Tdc2	14	Male
	7	Tdc2>Tdc2	13.98	Male
	7	Tdc2>Tdc2	12.13	Male
	7	Tdc2>Tdc2	5.41	Male
	7	Tdc2>Tdc2	5.28	Male
	7	Tdc2>Tdc2	4.87	Male
	7	Tdc2>Tdc2	3.43	Male
	7	Tdc2>Tdc2	7.37	Male
	7	Tdc2>Tdc2	11.82	Male
	7	Tdc2>Tdc2	11.96	Male
	7	Tdc2>Tdc2	12.3	Male
	7	Tdc2>Tdc2	12.85	Male
	7	Tdc2>Tdc2	11.99	Male
	7	Tdc2>Tdc2	13.91	Male
	7	Tdc2>Tdc2	18.61	Male
	7	Tdc2>Tdc2	12.82	Male
	7	Tdc2>Tdc2	11.75	Male
	7	Tdc2>Tdc2	11.58	Male
	7	Tdc2>Tdc2	10.79	Male
	7	Tdc2>Tdc2	10.86	Male
	7	Tdc2>Tdc2	10.83	Male
	7	Tdc2>Tdc2	5.62	Male
	7	Tdc2>Tdc2	8.84	Male
	7	Tdc2>Tdc2	8.87	Male
	7	Tdc2-GAL4	18.55	Male
	7	Tdc2-GAL4	18.19	Male
	7	Tdc2-GAL4	18.4	Male
	7	Tdc2-GAL4	18.5	Male
	7	Tdc2-GAL4	18.37	Male
	7	Tdc2-GAL4	17.54	Male
	7	Tdc2-GAL4	17.06	Male
	7	Tdc2-GAL4	16.93	Male
	7	Tdc2-GAL4	16.24	Male
	7	Tdc2-GAL4	15.01	Male
	7	Tdc2-GAL4	14.67	Male
	7	Tdc2-GAL4	11.79	Male
	7	Tdc2-GAL4	3.36	Male
	7	Tdc2-GAL4	1.82	Male
	7	Tdc2-GAL4	1.2	Male
	7	Tdc2-GAL4	0.89	Male
	7	Tdc2-GAL4	11.68	Male
	7	Tdc2-GAL4	12.82	Male
	7	Tdc2-GAL4	14.12	Male
	7	Tdc2-GAL4	13.43	Male
	7	Tdc2-GAL4	18.43	Male
	7	Tdc2-GAL4	18.4	Male
	7	Tdc2-GAL4	18.09	Male
	7	Tdc2-GAL4	18.5	Male
	7	Tdc2-GAL4	18.13	Male
	7	Tdc2-GAL4	18.4	Male
	7	Tdc2-GAL4	18.3	Male
	7	Tdc2-GAL4	18.09	Male
	7	Tdc2-GAL4	17.82	Male
	7	Tdc2-GAL4	17.61	Male
	7	Tdc2-GAL4	16.76	Male
	7	Tdc2-GAL4	15.59	Male
	7	Tdc2-GAL4	15.52	Male
	7	Tdc2-GAL4	15.15	Male
	7	Tdc2-GAL4	14.46	Male
	7	Tdc2-GAL4	13.74	Male
	7	Tdc2-GAL4	8.46	Male
	7	UAS-Tdc2	17.8	Male
	7	UAS-Tdc2	17.44	Male
	7	UAS-Tdc2	18.19	Male
	7	UAS-Tdc2	18.3	Male
	7	UAS-Tdc2	16.93	Male
	7	UAS-Tdc2	15.66	Male
	7	UAS-Tdc2	15.39	Male
	7	UAS-Tdc2	15.21	Male
	7	UAS-Tdc2	14.77	Male
	7	UAS-Tdc2	13.57	Male
	7	UAS-Tdc2	8.46	Male
	7	UAS-Tdc2	18.43	Male
	7	UAS-Tdc2	18.3	Male
	7	UAS-Tdc2	17.92	Male
	7	UAS-Tdc2	18.4	Male
	7	UAS-Tdc2	17.89	Male
	7	UAS-Tdc2	17.51	Male
	7	UAS-Tdc2	18.54	Male
	7	UAS-Tdc2	18.16	Male
	7	UAS-Tdc2	18.09	Male
	7	UAS-Tdc2	15.32	Male
	7	UAS-Tdc2	16.62	Male
	7	UAS-Tdc2	14.53	Male
	7	UAS-Tdc2	10.96	Male
	7	UAS-Tdc2	4.56	Male
	7	UAS-Tdc2	0.45	Male
	7	UAS-Tdc2	18.54	Male
	7	UAS-Tdc2	18.19	Male
	7	UAS-Tdc2	18.23	Male
	7	UAS-Tdc2	17.61	Male
	7	UAS-Tdc2	16.93	Male
	7	UAS-Tdc2	16.14	Male
	7	UAS-Tdc2	15.62	Male
	7	UAS-Tdc2	15.83	Male
	7	UAS-Tdc2	11.92	Male
	7	UAS-Tdc2	10.83	Male
	7	UAS-Tdc2	18.23	Male
	7	UAS-Tdc2	17.99	Male
	7	UAS-Tdc2	18.33	Male
	7	UAS-Tdc2	18.43	Male
	7	UAS-Tdc2	18.37	Male
	7	UAS-Tdc2	18.16	Male
	7	UAS-Tdc2	17.92	Male
	7	UAS-Tdc2	17.68	Male
	7	UAS-Tdc2	17.72	Male
	7	UAS-Tdc2	17.2	Male
	7	UAS-Tdc2	16.96	Male
	7	UAS-Tdc2	16.21	Male
	7	UAS-Tdc2	16.24	Male
	7	UAS-Tdc2	15.86	Male
	7	UAS-Tdc2	14.87	Male
	14	Tdc2>Tdc2	14.7193	Female
	14	Tdc2>Tdc2	14.1754	Female
	14	Tdc2>Tdc2	12.386	Female
	14	Tdc2>Tdc2	12	Female
	14	Tdc2>Tdc2	10.6316	Female
	14	Tdc2>Tdc2	8.10526	Female
	14	Tdc2>Tdc2	10.8772	Female
	14	Tdc2>Tdc2	12	Female
	14	Tdc2>Tdc2	10.6667	Female
	14	Tdc2>Tdc2	14.6667	Female
	14	Tdc2>Tdc2	15.5088	Female
	14	Tdc2>Tdc2	17.1579	Female
	14	Tdc2>Tdc2	17.7193	Female
	14	Tdc2>Tdc2	16.3158	Female
	14	Tdc2>Tdc2	14.5965	Female
	14	Tdc2>Tdc2	12.3158	Female
	14	Tdc2>Tdc2	11.2982	Female
	14	Tdc2>Tdc2	11.0526	Female
	14	Tdc2>Tdc2	6.73684	Female
	14	Tdc2>Tdc2	6.42105	Female
	14	Tdc2>Tdc2	4.49123	Female
	14	Tdc2>Tdc2	0.77193	Female
	14	Tdc2-GAL4	18.5789	Female
	14	Tdc2-GAL4	18.1053	Female
	14	Tdc2-GAL4	17.7895	Female
	14	Tdc2-GAL4	15.4386	Female
	14	Tdc2-GAL4	13.4386	Female
	14	Tdc2-GAL4	12.4912	Female
	14	Tdc2-GAL4	12	Female
	14	Tdc2-GAL4	11.7895	Female
	14	Tdc2-GAL4	10.5965	Female
	14	Tdc2-GAL4	10.9474	Female
	14	Tdc2-GAL4	10.8772	Female
	14	Tdc2-GAL4	6.31579	Female
	14	Tdc2-GAL4	0.947368	Female
	14	Tdc2-GAL4	14.1754	Female
	14	Tdc2-GAL4	13.6491	Female
	14	Tdc2-GAL4	12.2807	Female
	14	Tdc2-GAL4	12.2456	Female
	14	Tdc2-GAL4	0.561404	Female
	14	Tdc2-GAL4	0.491228	Female
	14	Tdc2-GAL4	16.3509	Female
	14	Tdc2-GAL4	14.3158	Female
	14	Tdc2-GAL4	12.4561	Female
	14	Tdc2-GAL4	12.1754	Female
	14	Tdc2-GAL4	11.8246	Female
	14	Tdc2-GAL4	10.9474	Female
	14	Tdc2-GAL4	10.6316	Female
	14	Tdc2-GAL4	10.3509	Female
	14	Tdc2-GAL4	7.78947	Female
	14	Tdc2-GAL4	3.47368	Female
	14	Tdc2-GAL4	3.01754	Female
	14	UAS-Tdc2	18.1579	Female
	14	UAS-Tdc2	18.3509	Female
	14	UAS-Tdc2	17.8947	Female
	14	UAS-Tdc2	18.1754	Female
	14	UAS-Tdc2	16.6667	Female
	14	UAS-Tdc2	16.1754	Female
	14	UAS-Tdc2	15.8246	Female
	14	UAS-Tdc2	15.9649	Female
	14	UAS-Tdc2	13.9649	Female
	14	UAS-Tdc2	12.6667	Female
	14	UAS-Tdc2	11.3333	Female
	14	UAS-Tdc2	10.7018	Female
	14	UAS-Tdc2	5.50877	Female
	14	UAS-Tdc2	3.26316	Female
	14	UAS-Tdc2	3.19298	Female
	14	UAS-Tdc2	18.2807	Female
	14	UAS-Tdc2	16.3158	Female
	14	UAS-Tdc2	15.7544	Female
	14	UAS-Tdc2	15.2632	Female
	14	UAS-Tdc2	13.3684	Female
	14	UAS-Tdc2	12.7018	Female
	14	UAS-Tdc2	12.4912	Female
	14	UAS-Tdc2	12.3158	Female
	14	UAS-Tdc2	12.2105	Female
	14	UAS-Tdc2	11.7895	Female
	14	UAS-Tdc2	11.614	Female
	14	UAS-Tdc2	11.1228	Female
	14	UAS-Tdc2	10.4211	Female
	14	UAS-Tdc2	8.07018	Female
	14	UAS-Tdc2	18.2105	Female
	14	UAS-Tdc2	18.3509	Female
	14	UAS-Tdc2	18.1053	Female
	14	UAS-Tdc2	17.6842	Female
	14	UAS-Tdc2	16.1754	Female
	14	UAS-Tdc2	16.2105	Female
	14	UAS-Tdc2	15.3684	Female
	14	UAS-Tdc2	14.8772	Female
	14	UAS-Tdc2	11.3333	Female
	14	UAS-Tdc2	10.0351	Female
	14	UAS-Tdc2	8.2807	Female
	14	UAS-Tdc2	2.84211	Female
	14	UAS-Tdc2	1.4386	Female
	14	Tdc2>Tdc2	13.3124	Female
	14	Tdc2>Tdc2	12.015	Female
	14	Tdc2>Tdc2	11.1974	Female
	14	Tdc2>Tdc2	10.9841	Female
	14	Tdc2>Tdc2	8.4247	Female
	14	Tdc2>Tdc2	10.4509	Female
	14	Tdc2>Tdc2	6.93171	Female
	14	Tdc2>Tdc2	2.13283	Female
	14	Tdc2>Tdc2	0.0355472	Female
	14	Tdc2>Tdc2	3.66137	Female
	14	Tdc2>Tdc2	2.52385	Female
	14	Tdc2>Tdc2	10.8419	Female
	14	Tdc2>Tdc2	10.3442	Female
	14	Tdc2>Tdc2	12.0861	Female
	14	Tdc2>Tdc2	12.8326	Female
	14	Tdc2>Tdc2	12.5126	Female
	14	Tdc2>Tdc2	12.406	Female
	14	Tdc2>Tdc2	15.6763	Female
	14	Tdc2>Tdc2	15.3209	Female
	14	Tdc2>Tdc2	16.2451	Female
	14	Tdc2>Tdc2	15.783	Female
	14	Tdc2>Tdc2	14.0767	Female
	14	Tdc2>Tdc2	12.797	Female
	14	Tdc2>Tdc2	12.4415	Female
	14	Tdc2>Tdc2	12.9036	Female
	14	Tdc2>Tdc2	11.4462	Female
	14	Tdc2>Tdc2	7.00281	Female
	14	Tdc2>Tdc2	7.03835	Female
	14	Tdc2>Tdc2	6.32741	Female
	14	Tdc2>Tdc2	0.675398	Female
	14	Tdc2>Tdc2	0.177736	Female
	14	Tdc2-GAL4	17.9691	Female
	14	Tdc2-GAL4	15.1787	Female
	14	Tdc2-GAL4	14.3966	Female
	14	Tdc2-GAL4	13.2236	Female
	14	Tdc2-GAL4	13.0814	Female
	14	Tdc2-GAL4	13.0814	Female
	14	Tdc2-GAL4	12.8326	Female
	14	Tdc2-GAL4	13.1169	Female
	14	Tdc2-GAL4	12.3349	Female
	14	Tdc2-GAL4	12.5126	Female
	14	Tdc2-GAL4	12.0505	Female
	14	Tdc2-GAL4	11.2685	Female
	14	Tdc2-GAL4	8.14032	Female
	14	Tdc2-GAL4	4.15903	Female
	14	Tdc2-GAL4	0.106642	Female
	14	Tdc2-GAL4	1.03087	Female
	14	Tdc2-GAL4	3.12816	Female
	14	Tdc2-GAL4	0.604303	Female
	14	Tdc2-GAL4	1.56408	Female
	14	Tdc2-GAL4	10.6642	Female
	14	Tdc2-GAL4	11.0552	Female
	14	Tdc2-GAL4	11.5529	Female
	14	Tdc2-GAL4	12.1216	Female
	14	Tdc2-GAL4	12.797	Female
	14	Tdc2-GAL4	12.9747	Female
	14	Tdc2-GAL4	14.2544	Female
	14	Tdc2-GAL4	14.681	Female
	14	Tdc2-GAL4	16.2095	Female
	14	Tdc2-GAL4	18.3068	Female
	14	Tdc2-GAL4	18.2357	Female
	14	Tdc2-GAL4	18.3424	Female
	14	UAS-Tdc2	18.1824	Female
	14	UAS-Tdc2	14.4322	Female
	14	UAS-Tdc2	14.1478	Female
	14	UAS-Tdc2	13.6501	Female
	14	UAS-Tdc2	11.5529	Female
	14	UAS-Tdc2	11.5529	Female
	14	UAS-Tdc2	11.1263	Female
	14	UAS-Tdc2	11.1263	Female
	14	UAS-Tdc2	10.0954	Female
	14	UAS-Tdc2	7.39383	Female
	14	UAS-Tdc2	10.3442	Female
	14	UAS-Tdc2	10.5931	Female
	14	UAS-Tdc2	11.5529	Female
	14	UAS-Tdc2	11.9083	Female
	14	UAS-Tdc2	12.6548	Female
	14	UAS-Tdc2	13.7212	Female
	14	UAS-Tdc2	16.1029	Female
	14	UAS-Tdc2	16.2806	Female
	14	UAS-Tdc2	16.3873	Female
	14	UAS-Tdc2	15.8541	Female
	14	UAS-Tdc2	18.0935	Female
	14	UAS-Tdc2	18.2713	Female
	14	UAS-Tdc2	16.8849	Female
	14	UAS-Tdc2	16.2451	Female
	14	UAS-Tdc2	15.4986	Female
	14	UAS-Tdc2	14.681	Female
	14	UAS-Tdc2	15.072	Female
	14	UAS-Tdc2	15.0009	Female
	14	UAS-Tdc2	13.5435	Female
	14	UAS-Tdc2	12.1927	Female
	14	UAS-Tdc2	11.304	Female
	14	UAS-Tdc2	11.304	Female
	14	UAS-Tdc2	7.28718	Female
	14	UAS-Tdc2	5.7942	Female
	14	Tdc2>Tdc2	15.8958	Female
	14	Tdc2>Tdc2	10.7042	Female
	14	Tdc2>Tdc2	8.02817	Female
	14	Tdc2>Tdc2	7.56432	Female
	14	Tdc2>Tdc2	5.78028	Female
	14	Tdc2>Tdc2	3.13991	Female
	14	Tdc2>Tdc2	0.892019	Female
	14	Tdc2>Tdc2	0.428169	Female
	14	Tdc2>Tdc2	0.178404	Female
	14	Tdc2>Tdc2	2.74742	Female
	14	Tdc2>Tdc2	3.92488	Female
	14	Tdc2>Tdc2	7.52864	Female
	14	Tdc2>Tdc2	8.06385	Female
	14	Tdc2>Tdc2	8.09953	Female
	14	Tdc2>Tdc2	11.5962	Female
	14	Tdc2>Tdc2	11.9174	Female
	14	Tdc2>Tdc2	12.2028	Female
	14	Tdc2>Tdc2	12.631	Female
	14	Tdc2>Tdc2	15.6638	Female
	14	Tdc2>Tdc2	16.092	Female
	14	Tdc2>Tdc2	14.6648	Female
	14	Tdc2>Tdc2	13.8085	Female
	14	Tdc2>Tdc2	13.0948	Female
	14	Tdc2>Tdc2	12.9521	Female
	14	Tdc2>Tdc2	12.5596	Female
	14	Tdc2>Tdc2	12.0958	Female
	14	Tdc2>Tdc2	11.2038	Female
	14	Tdc2>Tdc2	7.49296	Female
	14	Tdc2>Tdc2	4.17465	Female
	14	Tdc2>Tdc2	0.49953	Female
	14	Tdc2>Tdc2	0.214085	Female
	14	Tdc2>Tdc2	0.0713615	Female
	14	Tdc2-GAL4	18.5361	Female
	14	Tdc2-GAL4	18.3399	Female
	14	Tdc2-GAL4	17.6263	Female
	14	Tdc2-GAL4	17.0554	Female
	14	Tdc2-GAL4	14.4864	Female
	14	Tdc2-GAL4	14.6648	Female
	14	Tdc2-GAL4	13.8085	Female
	14	Tdc2-GAL4	13.7014	Female
	14	Tdc2-GAL4	12.1315	Female
	14	Tdc2-GAL4	10.4901	Female
	14	Tdc2-GAL4	7.92113	Female
	14	Tdc2-GAL4	7.17183	Female
	14	Tdc2-GAL4	0.535211	Female
	14	Tdc2-GAL4	0.49953	Female
	14	Tdc2-GAL4	3.63944	Female
	14	Tdc2-GAL4	4.74554	Female
	14	Tdc2-GAL4	5.85164	Female
	14	Tdc2-GAL4	10.2761	Female
	14	Tdc2-GAL4	10.7399	Female
	14	Tdc2-GAL4	10.7756	Female
	14	Tdc2-GAL4	12.3812	Female
	14	Tdc2-GAL4	14.7005	Female
	14	Tdc2-GAL4	15.307	Female
	14	Tdc2-GAL4	16.5915	Female
	14	Tdc2-GAL4	18.5183	Female
	14	Tdc2-GAL4	18.554	Female
	14	Tdc2-GAL4	18.0901	Female
	14	Tdc2-GAL4	17.2695	Female
	14	Tdc2-GAL4	16.4131	Female
	14	Tdc2-GAL4	15.5568	Female
	14	Tdc2-GAL4	14.1653	Female
	14	Tdc2-GAL4	13.1662	Female
	14	Tdc2-GAL4	12.8094	Female
	14	Tdc2-GAL4	12.1315	Female
	14	Tdc2-GAL4	7.17183	Female
	14	Tdc2-GAL4	4.92394	Female
	14	Tdc2-GAL4	3.13991	Female
	14	Tdc2-GAL4	2.39061	Female
	14	UAS-Tdc2	18.3577	Female
	14	UAS-Tdc2	16.6986	Female
	14	UAS-Tdc2	15.2357	Female
	14	UAS-Tdc2	15.0216	Female
	14	UAS-Tdc2	14.3793	Female
	14	UAS-Tdc2	13.523	Female
	14	UAS-Tdc2	13.0235	Female
	14	UAS-Tdc2	12.0244	Female
	14	UAS-Tdc2	11.061	Female
	14	UAS-Tdc2	3.28263	Female
	14	UAS-Tdc2	2.53333	Female
	14	UAS-Tdc2	0.356807	Female
	14	UAS-Tdc2	18.3756	Female
	14	UAS-Tdc2	18.0545	Female
	14	UAS-Tdc2	17.8047	Female
	14	UAS-Tdc2	16.6272	Female
	14	UAS-Tdc2	15.0573	Female
	14	UAS-Tdc2	13.9869	Female
	14	UAS-Tdc2	13.7014	Female
	14	UAS-Tdc2	13.1662	Female
	14	UAS-Tdc2	11.2394	Female
	14	UAS-Tdc2	7.35023	Female
	14	UAS-Tdc2	18.0188	Female
	14	UAS-Tdc2	15.8779	Female
	14	UAS-Tdc2	15.7352	Female
	14	UAS-Tdc2	14.3793	Female
	14	UAS-Tdc2	13.63	Female
	14	UAS-Tdc2	13.2732	Female
	14	UAS-Tdc2	12.9521	Female
	14	UAS-Tdc2	12.5953	Female
	14	UAS-Tdc2	12.2742	Female
	14	UAS-Tdc2	12.2028	Female
	14	UAS-Tdc2	12.0958	Female
	14	UAS-Tdc2	10.3117	Female
	14	UAS-Tdc2	3.10423	Female
	14	Tdc2>Tdc2	13.1565	Male
	14	Tdc2>Tdc2	10.8917	Male
	14	Tdc2>Tdc2	10.7188	Male
	14	Tdc2>Tdc2	0.829845	Male
	14	Tdc2>Tdc2	0.345769	Male
	14	Tdc2>Tdc2	0.138308	Male
	14	Tdc2>Tdc2	0.898999	Male
	14	Tdc2>Tdc2	5.87807	Male
	14	Tdc2>Tdc2	7.05369	Male
	14	Tdc2>Tdc2	8.60965	Male
	14	Tdc2>Tdc2	9.95814	Male
	14	Tdc2>Tdc2	9.95814	Male
	14	Tdc2>Tdc2	12.3439	Male
	14	Tdc2>Tdc2	14.4877	Male
	14	Tdc2>Tdc2	10.7534	Male
	14	Tdc2>Tdc2	8.36761	Male
	14	Tdc2>Tdc2	8.26388	Male
	14	Tdc2>Tdc2	1.55596	Male
	14	Tdc2>Tdc2	0.829845	Male
	14	Tdc2>Tdc2	0.518653	Male
	14	Tdc2-GAL4	18.343	Male
	14	Tdc2-GAL4	18.5678	Male
	14	Tdc2-GAL4	18.1529	Male
	14	Tdc2-GAL4	18.4641	Male
	14	Tdc2-GAL4	16.3894	Male
	14	Tdc2-GAL4	16.0091	Male
	14	Tdc2-GAL4	15.5942	Male
	14	Tdc2-GAL4	15.3176	Male
	14	Tdc2-GAL4	15.0409	Male
	14	Tdc2-GAL4	14.2803	Male
	14	Tdc2-GAL4	12.2056	Male
	14	Tdc2-GAL4	8.64422	Male
	14	Tdc2-GAL4	5.15196	Male
	14	Tdc2-GAL4	2.17834	Male
	14	Tdc2-GAL4	4.59873	Male
	14	Tdc2-GAL4	15.0409	Male
	14	Tdc2-GAL4	15.8016	Male
	14	Tdc2-GAL4	15.5942	Male
	14	Tdc2-GAL4	16.3203	Male
	14	Tdc2-GAL4	16.4586	Male
	14	Tdc2-GAL4	17.1156	Male
	14	Tdc2-GAL4	17.5996	Male
	14	Tdc2-GAL4	18.6715	Male
	14	Tdc2-GAL4	17.7725	Male
	14	Tdc2-GAL4	17.98	Male
	14	Tdc2-GAL4	17.8071	Male
	14	Tdc2-GAL4	18.4986	Male
	14	Tdc2-GAL4	18.222	Male
	14	Tdc2-GAL4	18.3258	Male
	14	Tdc2-GAL4	18.3949	Male
	14	Tdc2-GAL4	17.7725	Male
	14	Tdc2-GAL4	17.7034	Male
	14	Tdc2-GAL4	17.323	Male
	14	Tdc2-GAL4	17.0118	Male
	14	Tdc2-GAL4	13.4504	Male
	14	Tdc2-GAL4	11.8253	Male
	14	Tdc2-GAL4	10.4768	Male
	14	Tdc2-GAL4	8.57507	Male
	14	Tdc2-GAL4	6.63876	Male
	14	Tdc2-GAL4	0.380346	Male
	14	UAS-Tdc2	18.2393	Male
	14	UAS-Tdc2	18.0837	Male
	14	UAS-Tdc2	18.3258	Male
	14	UAS-Tdc2	18.1874	Male
	14	UAS-Tdc2	17.7379	Male
	14	UAS-Tdc2	17.323	Male
	14	UAS-Tdc2	17.7725	Male
	14	UAS-Tdc2	17.0464	Male
	14	UAS-Tdc2	16.4932	Male
	14	UAS-Tdc2	14.0728	Male
	14	UAS-Tdc2	7.26115	Male
	14	UAS-Tdc2	6.63876	Male
	7	UAS-Tdc2	0.587807	Male
	14	UAS-Tdc2	2.86988	Male
	14	UAS-Tdc2	2.14377	Male
	14	UAS-Tdc2	1.83258	Male
	14	UAS-Tdc2	1.38308	Male
	14	UAS-Tdc2	0.691538	Male
	14	UAS-Tdc2	4.84076	Male
	14	UAS-Tdc2	11.6178	Male
	14	UAS-Tdc2	12.7934	Male
	14	UAS-Tdc2	13.485	Male
	14	UAS-Tdc2	14.1074	Male
	14	UAS-Tdc2	15.2138	Male
	14	UAS-Tdc2	15.3867	Male
	14	UAS-Tdc2	15.6633	Male
	14	UAS-Tdc2	16.6315	Male
	14	UAS-Tdc2	17.2539	Male
	14	UAS-Tdc2	18.2566	Male
	14	UAS-Tdc2	17.9454	Male
	14	UAS-Tdc2	17.98	Male
	14	UAS-Tdc2	18.0837	Male
	14	UAS-Tdc2	18.222	Male
	14	UAS-Tdc2	17.98	Male
	14	UAS-Tdc2	15.3176	Male
	14	UAS-Tdc2	15.1447	Male
	14	UAS-Tdc2	14.4877	Male
	14	UAS-Tdc2	14.1419	Male
	14	UAS-Tdc2	12.3785	Male
	14	UAS-Tdc2	12.1365	Male
	14	UAS-Tdc2	10.9955	Male
	14	UAS-Tdc2	10.6151	Male
	14	UAS-Tdc2	10.4076	Male
	14	Tdc2>Tdc2	13.1811	Male
	14	Tdc2>Tdc2	11.2474	Male
	14	Tdc2>Tdc2	8.12512	Male
	14	Tdc2>Tdc2	7.94771	Male
	14	Tdc2>Tdc2	5.71242	Male
	14	Tdc2>Tdc2	4.47059	Male
	14	Tdc2>Tdc2	7.09617	Male
	14	Tdc2>Tdc2	7.66387	Male
	14	Tdc2>Tdc2	7.87675	Male
	14	Tdc2>Tdc2	11.9925	Male
	14	Tdc2>Tdc2	11.8151	Male
	14	Tdc2>Tdc2	12.099	Male
	14	Tdc2>Tdc2	13.5182	Male
	14	Tdc2>Tdc2	19.0887	Male
	14	Tdc2>Tdc2	10.9281	Male
	14	Tdc2>Tdc2	11.2474	Male
	14	Tdc2>Tdc2	7.13165	Male
	14	Tdc2>Tdc2	6.52848	Male
	14	Tdc2>Tdc2	5.88982	Male
	14	Tdc2>Tdc2	7.4155	Male
	14	Tdc2>Tdc2	0.851541	Male
	14	Tdc2-GAL4	18.9645	Male
	14	Tdc2-GAL4	18.9468	Male
	14	Tdc2-GAL4	18.4855	Male
	14	Tdc2-GAL4	15.7535	Male
	14	Tdc2-GAL4	15.0439	Male
	7	Tdc2-GAL4	14.1569	Male
	14	Tdc2-GAL4	13.2344	Male
	14	Tdc2-GAL4	12.8796	Male
	14	Tdc2-GAL4	11.5668	Male
	14	Tdc2-GAL4	11.3539	Male
	14	Tdc2-GAL4	11.5668	Male
	14	Tdc2-GAL4	6.70588	Male
	14	Tdc2-GAL4	5.07376	Male
	14	Tdc2-GAL4	10.7507	Male
	14	Tdc2-GAL4	12.4893	Male
	14	Tdc2-GAL4	12.6667	Male
	14	Tdc2-GAL4	12.6312	Male
	14	Tdc2-GAL4	13.3053	Male
	14	Tdc2-GAL4	13.9085	Male
	14	Tdc2-GAL4	13.944	Male
	14	Tdc2-GAL4	16.4986	Male
	14	Tdc2-GAL4	16.5696	Male
	14	Tdc2-GAL4	17.2082	Male
	14	Tdc2-GAL4	18.2017	Male
	14	Tdc2-GAL4	19.0887	Male
	14	Tdc2-GAL4	18.7339	Male
	14	Tdc2-GAL4	18.521	Male
	14	Tdc2-GAL4	16.8889	Male
	14	Tdc2-GAL4	17.1373	Male
	14	Tdc2-GAL4	15.1148	Male
	14	Tdc2-GAL4	13.6246	Male
	14	Tdc2-GAL4	12.8086	Male
	14	Tdc2-GAL4	12.4893	Male
	14	Tdc2-GAL4	11.7087	Male
	14	Tdc2-GAL4	8.62185	Male
	14	Tdc2-GAL4	5.35761	Male
	14	UAS-Tdc2	19.2484	Male
	14	UAS-Tdc2	18.7339	Male
	14	UAS-Tdc2	18.3436	Male
	14	UAS-Tdc2	15.3632	Male
	14	UAS-Tdc2	14.0504	Male
	14	UAS-Tdc2	14.0504	Male
	14	UAS-Tdc2	13.3763	Male
	14	UAS-Tdc2	12.2054	Male
	14	UAS-Tdc2	11.9216	Male
	14	UAS-Tdc2	11.7796	Male
	14	UAS-Tdc2	11.2829	Male
	14	UAS-Tdc2	19.479	Male
	14	UAS-Tdc2	19.0177	Male
	14	UAS-Tdc2	19.4435	Male
	14	UAS-Tdc2	19.55	Male
	14	UAS-Tdc2	19.3725	Male
	14	UAS-Tdc2	18.9113	Male
	14	UAS-Tdc2	17.0308	Male
	14	UAS-Tdc2	16.5341	Male
	14	UAS-Tdc2	16.9953	Male
	14	UAS-Tdc2	15.6825	Male
	14	UAS-Tdc2	16.1793	Male
	14	UAS-Tdc2	14.831	Male
	7	UAS-Tdc2	14.2988	Male
	14	UAS-Tdc2	14.0149	Male
	14	UAS-Tdc2	11.07	Male
	14	UAS-Tdc2	10.8571	Male
	14	UAS-Tdc2	12.2764	Male
	14	UAS-Tdc2	13.1634	Male
	14	UAS-Tdc2	16.747	Male
	14	UAS-Tdc2	17.2437	Male
	14	UAS-Tdc2	18.3081	Male
	14	UAS-Tdc2	18.5565	Male
	14	UAS-Tdc2	18.7694	Male
	14	UAS-Tdc2	19.2306	Male
	14	UAS-Tdc2	19.3371	Male
	14	UAS-Tdc2	19.2661	Male
	14	UAS-Tdc2	19.5145	Male
	14	UAS-Tdc2	19.4435	Male
	14	UAS-Tdc2	19.3725	Male
	14	Tdc2>Tdc2	12.5348	Male
	14	Tdc2>Tdc2	11.0045	Male
	14	Tdc2>Tdc2	6.60271	Male
	14	Tdc2>Tdc2	6.22443	Male
	14	Tdc2>Tdc2	4.91765	Male
	14	Tdc2>Tdc2	7.6	Male
	14	Tdc2>Tdc2	8.11584	Male
	14	Tdc2>Tdc2	8.08145	Male
	14	Tdc2>Tdc2	10.7638	Male
	14	Tdc2>Tdc2	11.5891	Male
	14	Tdc2>Tdc2	11.8299	Male
	14	Tdc2>Tdc2	12.8271	Male
	14	Tdc2>Tdc2	16.7131	Male
	14	Tdc2>Tdc2	13.171	Male
	14	Tdc2>Tdc2	12.5864	Male
	14	Tdc2>Tdc2	11.8643	Male
	14	Tdc2>Tdc2	10.2824	Male
	14	Tdc2>Tdc2	6.05249	Male
	14	Tdc2>Tdc2	5.84615	Male
	14	Tdc2-GAL4	18.6217	Male
	14	Tdc2-GAL4	18.3638	Male
	14	Tdc2-GAL4	15.9566	Male
	14	Tdc2-GAL4	15.7158	Male
	14	Tdc2-GAL4	15.0968	Male
	14	Tdc2-GAL4	13.9964	Male
	14	Tdc2-GAL4	14.409	Male
	14	Tdc2-GAL4	12.0362	Male
	14	Tdc2-GAL4	11.7267	Male
	14	Tdc2-GAL4	11.3484	Male
	14	Tdc2-GAL4	11.3828	Male
	14	Tdc2-GAL4	12.1738	Male
	14	Tdc2-GAL4	18.0887	Male
	7	Tdc2-GAL4	15.4407	Male
	14	Tdc2-GAL4	15.9566	Male
	14	Tdc2-GAL4	15.819	Male
	14	Tdc2-GAL4	15.0624	Male
	14	Tdc2-GAL4	13.79	Male
	14	Tdc2-GAL4	11.5204	Male
	14	Tdc2-GAL4	5.7086	Male
	14	Tdc2-GAL4	3.37014	Male
	14	Tdc2-GAL4	2.30407	Male
	14	Tdc2-GAL4	1.54751	Male
	14	Tdc2-GAL4	0.997285	Male
	14	Tdc2-GAL4	4.16109	Male
	14	Tdc2-GAL4	5.43348	Male
	14	Tdc2-GAL4	11.3484	Male
	14	Tdc2-GAL4	11.314	Male
	14	Tdc2-GAL4	12.8271	Male
	14	Tdc2-GAL4	14.2371	Male
	14	Tdc2-GAL4	16.8163	Male
	14	Tdc2-GAL4	17.3665	Male
	14	Tdc2-GAL4	17.676	Male
	14	Tdc2-GAL4	17.5729	Male
	14	Tdc2-GAL4	18.2606	Male
	14	UAS-Tdc2	18.381	Male
	14	UAS-Tdc2	18.5014	Male
	14	UAS-Tdc2	18.6045	Male
	14	UAS-Tdc2	18.1231	Male
	14	UAS-Tdc2	18.0543	Male
	14	UAS-Tdc2	17.9855	Male
	14	UAS-Tdc2	17.5385	Male
	14	UAS-Tdc2	16.0253	Male
	14	UAS-Tdc2	15.5095	Male
	14	UAS-Tdc2	15.3719	Male
	14	UAS-Tdc2	15.5439	Male
	14	UAS-Tdc2	16.0253	Male
	14	UAS-Tdc2	12.6552	Male
	14	UAS-Tdc2	12.9647	Male
	14	UAS-Tdc2	13.171	Male
	14	UAS-Tdc2	15.4063	Male
	14	UAS-Tdc2	15.5439	Male
	14	UAS-Tdc2	16.0597	Male
	14	UAS-Tdc2	17.2633	Male
	14	UAS-Tdc2	16.8851	Male
	14	UAS-Tdc2	17.229	Male
	14	UAS-Tdc2	17.229	Male
	14	UAS-Tdc2	17.5729	Male
	14	UAS-Tdc2	17.8824	Male
	14	UAS-Tdc2	18.1575	Male
	14	UAS-Tdc2	18.2606	Male
	14	UAS-Tdc2	18.3638	Male
	14	UAS-Tdc2	18.295	Male
	14	UAS-Tdc2	18.3982	Male
	14	UAS-Tdc2	18.3294	Male
	14	UAS-Tdc2	18.3294	Male
	14	UAS-Tdc2	18.2262	Male
	14	UAS-Tdc2	17.9167	Male
	7	UAS-Tdc2	17.5041	Male
	14	UAS-Tdc2	17.0226	Male
	14	UAS-Tdc2	16.4724	Male
	14	UAS-Tdc2	16.6787	Male
	14	UAS-Tdc2	15.8878	Male
	14	UAS-Tdc2	15.3032	Male
	14	UAS-Tdc2	14.8905	Male
	14	UAS-Tdc2	11.7611	Male
	14	UAS-Tdc2	11.1421	Male
	14	UAS-Tdc2	5.81176	Male
	21	Tdc2>Tdc2	13.8698	Female
	21	Tdc2>Tdc2	11.5429	Female
	21	Tdc2>Tdc2	11.2864	Female
	21	Tdc2>Tdc2	10.3337	Female
	21	Tdc2>Tdc2	7.80521	Female
	21	Tdc2>Tdc2	8.02507	Female
	21	Tdc2>Tdc2	5.6432	Female
	21	Tdc2>Tdc2	7.84185	Female
	21	Tdc2>Tdc2	0.43973	Female
	21	Tdc2>Tdc2	0.476374	Female
	21	Tdc2>Tdc2	8.61138	Female
	21	Tdc2>Tdc2	8.97782	Female
	21	Tdc2>Tdc2	10.81	Female
	21	Tdc2>Tdc2	10.5169	Female
	21	Tdc2>Tdc2	11.0299	Female
	21	Tdc2>Tdc2	12.2025	Female
	21	Tdc2>Tdc2	12.3124	Female
	21	Tdc2>Tdc2	17.2594	Female
	21	Tdc2>Tdc2	14.4012	Female
	21	Tdc2>Tdc2	14.1813	Female
	21	Tdc2>Tdc2	12.9354	Female
	21	Tdc2>Tdc2	11.433	Female
	21	Tdc2>Tdc2	10.81	Female
	21	Tdc2>Tdc2	6.99904	Female
	21	Tdc2>Tdc2	8.86789	Female
	21	Tdc2>Tdc2	5.02025	Female
	21	Tdc2-GAL4	18.5603	Female
	21	Tdc2-GAL4	17.8457	Female
	21	Tdc2-GAL4	15.3173	Female
	21	Tdc2-GAL4	13.0087	Female
	21	Tdc2-GAL4	12.0926	Female
	21	Tdc2-GAL4	8.42816	Female
	21	Tdc2-GAL4	8.83124	Female
	21	Tdc2-GAL4	8.20829	Female
	21	Tdc2-GAL4	7.51205	Female
	21	Tdc2-GAL4	7.40212	Female
	21	Tdc2-GAL4	3.4812	Female
	21	Tdc2-GAL4	4.98361	Female
	21	Tdc2-GAL4	8.24494	Female
	21	Tdc2-GAL4	8.86789	Female
	21	Tdc2-GAL4	10.7734	Female
	21	Tdc2-GAL4	11.0665	Female
	21	Tdc2-GAL4	15.5371	Female
	21	Tdc2-GAL4	15.757	Female
	21	Tdc2-GAL4	17.8091	Female
	21	Tdc2-GAL4	17.6258	Female
	21	Tdc2-GAL4	15.3905	Female
	21	Tdc2-GAL4	14.7676	Female
	21	Tdc2-GAL4	12.8621	Female
	21	Tdc2-GAL4	11.2498	Female
	21	Tdc2-GAL4	10.3703	Female
	21	Tdc2-GAL4	8.86789	Female
	21	Tdc2-GAL4	7.73192	Female
	21	Tdc2-GAL4	6.33944	Female
	21	Tdc2-GAL4	1.53905	Female
	21	UAS-Tdc2	18.0473	Female
	21	UAS-Tdc2	18.2854	Female
	21	UAS-Tdc2	15.3905	Female
	21	UAS-Tdc2	14.2546	Female
	21	UAS-Tdc2	12.8621	Female
	21	UAS-Tdc2	11.2131	Female
	21	UAS-Tdc2	10.5169	Female
	21	UAS-Tdc2	10.8467	Female
	21	UAS-Tdc2	10.4069	Female
	21	UAS-Tdc2	6.77917	Female
	21	UAS-Tdc2	0.329797	Female
	21	UAS-Tdc2	7.10897	Female
	21	UAS-Tdc2	6.59595	Female
	21	UAS-Tdc2	0.183221	Female
	21	UAS-Tdc2	11.0665	Female
	21	UAS-Tdc2	11.6528	Female
	21	UAS-Tdc2	11.5429	Female
	21	UAS-Tdc2	11.0665	Female
	21	UAS-Tdc2	12.4957	Female
	21	UAS-Tdc2	13.0087	Female
	21	UAS-Tdc2	14.5477	Female
	21	UAS-Tdc2	16.0868	Female
	21	UAS-Tdc2	18.2854	Female
	21	UAS-Tdc2	17.9923	Female
	21	UAS-Tdc2	16.5998	Female
	21	UAS-Tdc2	13.8515	Female
	21	UAS-Tdc2	12.3491	Female
	21	UAS-Tdc2	12.8987	Female
	21	UAS-Tdc2	13.1919	Female
	21	UAS-Tdc2	12.9354	Female
	21	UAS-Tdc2	10.4436	Female
	21	UAS-Tdc2	10.297	Female
	21	UAS-Tdc2	3.59113	Female
	21	UAS-Tdc2	3.77435	Female
	21	UAS-Tdc2	1.72228	Female
	21	Tdc2>Tdc2	17.1546	Female
	21	Tdc2>Tdc2	15.6293	Female
	21	Tdc2>Tdc2	14.1229	Female
	21	Tdc2>Tdc2	12.6165	Female
	21	Tdc2>Tdc2	11.9009	Female
	21	Tdc2>Tdc2	11.2607	Female
	21	Tdc2>Tdc2	4.82061	Female
	21	Tdc2>Tdc2	4.85828	Female
	21	Tdc2>Tdc2	4.33102	Female
	21	Tdc2>Tdc2	3.23885	Female
	21	Tdc2>Tdc2	5.34787	Female
	21	Tdc2>Tdc2	6.62834	Female
	21	Tdc2>Tdc2	8.28543	Female
	21	Tdc2>Tdc2	8.58672	Female
	21	Tdc2>Tdc2	11.6373	Female
	21	Tdc2>Tdc2	12.6165	Female
	21	Tdc2>Tdc2	13.0307	Female
	21	Tdc2>Tdc2	13.671	Female
	21	Tdc2>Tdc2	17.7384	Female
	21	Tdc2>Tdc2	18.9058	Female
	21	Tdc2>Tdc2	18.7552	Female
	21	Tdc2>Tdc2	16.1566	Female
	21	Tdc2>Tdc2	14.2359	Female
	21	Tdc2>Tdc2	14.0852	Female
	21	Tdc2>Tdc2	13.0307	Female
	21	Tdc2>Tdc2	8.88801	Female
	21	Tdc2>Tdc2	6.92963	Female
	21	Tdc2>Tdc2	5.08424	Female
	21	Tdc2>Tdc2	2.86224	Female
	21	Tdc2>Tdc2	1.05451	Female
	21	Tdc2>Tdc2	0.301288	Female
	21	Tdc2-GAL4	19.113	Female
	21	Tdc2-GAL4	19.0565	Female
	21	Tdc2-GAL4	18.5292	Female
	21	Tdc2-GAL4	17.889	Female
	21	Tdc2-GAL4	16.1943	Female
	21	Tdc2-GAL4	14.3489	Female
	21	Tdc2-GAL4	14.1982	Female
	21	Tdc2-GAL4	13.8969	Female
	21	Tdc2-GAL4	12.2022	Female
	21	Tdc2-GAL4	11.7126	Female
	21	Tdc2-GAL4	12.1269	Female
	21	Tdc2-GAL4	5.04658	Female
	21	Tdc2-GAL4	2.18434	Female
	21	Tdc2-GAL4	7.11794	Female
	21	Tdc2-GAL4	7.56987	Female
	21	Tdc2-GAL4	10.8087	Female
	21	Tdc2-GAL4	12.6541	Female
	21	Tdc2-GAL4	12.9177	Female
	21	Tdc2-GAL4	14.5372	Female
	21	Tdc2-GAL4	14.8761	Female
	21	Tdc2-GAL4	14.7631	Female
	21	Tdc2-GAL4	15.8553	Female
	21	Tdc2-GAL4	16.4955	Female
	21	Tdc2-GAL4	18.3033	Female
	21	Tdc2-GAL4	18.5292	Female
	21	Tdc2-GAL4	19.1695	Female
	21	Tdc2-GAL4	19.0188	Female
	21	Tdc2-GAL4	19.3578	Female
	21	Tdc2-GAL4	19.3578	Female
	21	Tdc2-GAL4	19.0188	Female
	21	Tdc2-GAL4	18.6046	Female
	21	Tdc2-GAL4	17.776	Female
	21	Tdc2-GAL4	15.2527	Female
	21	Tdc2-GAL4	14.6125	Female
	21	Tdc2-GAL4	14.0852	Female
	21	Tdc2-GAL4	11.6373	Female
	21	Tdc2-GAL4	7.26858	Female
	21	Tdc2-GAL4	4.89594	Female
	21	Tdc2-GAL4	1.84539	Female
	21	UAS-Tdc2	19.113	Female
	21	UAS-Tdc2	18.9058	Female
	21	UAS-Tdc2	19.0188	Female
	21	UAS-Tdc2	17.9643	Female
	21	UAS-Tdc2	17.8513	Female
	21	UAS-Tdc2	17.3241	Female
	21	UAS-Tdc2	16.6085	Female
	21	UAS-Tdc2	15.78	Female
	21	UAS-Tdc2	15.8176	Female
	21	UAS-Tdc2	13.6333	Female
	21	UAS-Tdc2	13.332	Female
	21	UAS-Tdc2	7.1556	Female
	21	UAS-Tdc2	3.08821	Female
	21	UAS-Tdc2	0.71556	Female
	21	UAS-Tdc2	1.05451	Female
	21	UAS-Tdc2	11.0723	Female
	21	UAS-Tdc2	11.6749	Female
	21	UAS-Tdc2	13.0684	Female
	21	UAS-Tdc2	14.4618	Female
	21	UAS-Tdc2	15.1021	Female
	21	UAS-Tdc2	16.1566	Female
	21	UAS-Tdc2	16.0813	Female
	21	UAS-Tdc2	16.5709	Female
	21	UAS-Tdc2	16.8345	Female
	21	UAS-Tdc2	19.0565	Female
	21	UAS-Tdc2	19.2825	Female
	21	UAS-Tdc2	19.4331	Female
	21	UAS-Tdc2	19.4331	Female
	21	UAS-Tdc2	19.4708	Female
	21	UAS-Tdc2	18.2279	Female
	21	UAS-Tdc2	18.5292	Female
	21	UAS-Tdc2	17.1734	Female
	21	UAS-Tdc2	14.8008	Female
	21	UAS-Tdc2	13.1814	Female
	21	UAS-Tdc2	12.1645	Female
	21	UAS-Tdc2	4.78295	Female
	21	UAS-Tdc2	0.979187	Female
	21	Tdc2>Tdc2	17.3414	Female
	21	Tdc2>Tdc2	16.033	Female
	21	Tdc2>Tdc2	11.7575	Female
	21	Tdc2>Tdc2	10.7255	Female
	21	Tdc2>Tdc2	8.66149	Female
	21	Tdc2>Tdc2	8.2192	Female
	21	Tdc2>Tdc2	7.85063	Female
	21	Tdc2>Tdc2	7.74006	Female
	21	Tdc2>Tdc2	5.12318	Female
	21	Tdc2>Tdc2	1.7323	Female
	21	Tdc2>Tdc2	2.91174	Female
	21	Tdc2>Tdc2	6.00776	Female
	21	Tdc2>Tdc2	6.81862	Female
	21	Tdc2>Tdc2	10.6149	Female
	21	Tdc2>Tdc2	10.9098	Female
	21	Tdc2>Tdc2	11.0941	Female
	21	Tdc2>Tdc2	13.5267	Female
	21	Tdc2>Tdc2	13.2687	Female
	21	Tdc2>Tdc2	13.8584	Female
	21	Tdc2>Tdc2	15.4064	Female
	21	Tdc2>Tdc2	15.001	Female
	21	Tdc2>Tdc2	11.7207	Female
	21	Tdc2>Tdc2	11.0941	Female
	21	Tdc2>Tdc2	11.4995	Female
	21	Tdc2>Tdc2	8.32978	Female
	21	Tdc2>Tdc2	7.55577	Female
	21	Tdc2>Tdc2	6.2289	Female
	21	Tdc2>Tdc2	3.28031	Female
	21	Tdc2-GAL4	15.9777	Female
	21	Tdc2-GAL4	15.7381	Female
	21	Tdc2-GAL4	15.3327	Female
	21	Tdc2-GAL4	15.0378	Female
	21	Tdc2-GAL4	14.8904	Female
	21	Tdc2-GAL4	14.3744	Female
	21	Tdc2-GAL4	14.1532	Female
	21	Tdc2-GAL4	13.3055	Female
	21	Tdc2-GAL4	12.6052	Female
	21	Tdc2-GAL4	12.7527	Female
	21	Tdc2-GAL4	2.91174	Female
	21	Tdc2-GAL4	2.43259	Female
	21	Tdc2-GAL4	2.02716	Female
	21	Tdc2-GAL4	6.78177	Female
	21	Tdc2-GAL4	7.26091	Female
	21	Tdc2-GAL4	8.36663	Female
	21	Tdc2-GAL4	8.95635	Female
	21	Tdc2-GAL4	12.2367	Female
	21	Tdc2-GAL4	12.7158	Female
	21	Tdc2-GAL4	12.421	Female
	21	Tdc2-GAL4	12.937	Female
	21	Tdc2-GAL4	14.6324	Female
	21	Tdc2-GAL4	15.1853	Female
	21	Tdc2-GAL4	16.291	Female
	21	Tdc2-GAL4	17.5441	Female
	21	Tdc2-GAL4	19.0921	Female
	21	Tdc2-GAL4	16.9913	Female
	21	Tdc2-GAL4	16.4753	Female
	21	Tdc2-GAL4	15.5907	Female
	21	Tdc2-GAL4	14.9641	Female
	21	Tdc2-GAL4	15.001	Female
	21	Tdc2-GAL4	12.9001	Female
	21	Tdc2-GAL4	12.3104	Female
	21	Tdc2-GAL4	11.2784	Female
	21	Tdc2-GAL4	10.3569	Female
	21	Tdc2-GAL4	7.48206	Female
	21	Tdc2-GAL4	2.94859	Female
	21	Tdc2-GAL4	1.43744	Female
	21	UAS-Tdc2	18.6683	Female
	21	UAS-Tdc2	17.0281	Female
	21	UAS-Tdc2	16.8807	Female
	21	UAS-Tdc2	15.9961	Female
	21	UAS-Tdc2	13.969	Female
	21	UAS-Tdc2	14.4481	Female
	21	UAS-Tdc2	13.4161	Female
	21	UAS-Tdc2	12.421	Female
	21	UAS-Tdc2	8.95635	Female
	21	UAS-Tdc2	8.14549	Female
	21	UAS-Tdc2	7.22405	Female
	21	UAS-Tdc2	2.13773	Female
	21	UAS-Tdc2	1.25315	Female
	21	UAS-Tdc2	1.91659	Female
	21	UAS-Tdc2	4.79146	Female
	21	UAS-Tdc2	6.26576	Female
	21	UAS-Tdc2	7.26091	Female
	21	UAS-Tdc2	11.2047	Female
	21	UAS-Tdc2	12.5684	Female
	21	UAS-Tdc2	12.8264	Female
	21	UAS-Tdc2	12.7158	Female
	21	UAS-Tdc2	14.485	Female
	21	UAS-Tdc2	16.1435	Female
	21	UAS-Tdc2	17.2493	Female
	21	UAS-Tdc2	19.2027	Female
	21	UAS-Tdc2	19.3501	Female
	21	UAS-Tdc2	17.8758	Female
	21	UAS-Tdc2	17.1387	Female
	21	UAS-Tdc2	16.1067	Female
	21	UAS-Tdc2	15.0378	Female
	21	UAS-Tdc2	13.8952	Female
	21	UAS-Tdc2	13.453	Female
	21	UAS-Tdc2	13.7478	Female
	21	UAS-Tdc2	8.10863	Female
	21	UAS-Tdc2	9.4355	Female
	21	UAS-Tdc2	2.10087	Female
	21	Tdc2>Tdc2	14.4569	Male
	21	Tdc2>Tdc2	12.1501	Male
	21	Tdc2>Tdc2	11.481	Male
	21	Tdc2>Tdc2	5.52919	Male
	21	Tdc2>Tdc2	2.85264	Male
	21	Tdc2>Tdc2	4.12048	Male
	21	Tdc2>Tdc2	4.50788	Male
	21	Tdc2>Tdc2	2.14829	Male
	21	Tdc2>Tdc2	8.59314	Male
	21	Tdc2>Tdc2	8.62836	Male
	21	Tdc2>Tdc2	10.2484	Male
	21	Tdc2>Tdc2	12.1854	Male
	21	Tdc2>Tdc2	11.6571	Male
	21	Tdc2>Tdc2	12.6784	Male
	21	Tdc2>Tdc2	12.1149	Male
	21	Tdc2>Tdc2	11.6571	Male
	21	Tdc2>Tdc2	10.4245	Male
	21	Tdc2>Tdc2	8.45227	Male
	21	Tdc2>Tdc2	7.95922	Male
	21	Tdc2>Tdc2	7.81835	Male
	21	Tdc2>Tdc2	4.40222	Male
	21	Tdc2-GAL4	18.4013	Male
	21	Tdc2-GAL4	16.1297	Male
	21	Tdc2-GAL4	14.1223	Male
	21	Tdc2-GAL4	13.6997	Male
	21	Tdc2-GAL4	12.9249	Male
	21	Tdc2-GAL4	12.4671	Male
	21	Tdc2-GAL4	12.2558	Male
	21	Tdc2-GAL4	11.974	Male
	21	Tdc2-GAL4	11.481	Male
	21	Tdc2-GAL4	11.0232	Male
	21	Tdc2-GAL4	7.78313	Male
	21	Tdc2-GAL4	3.62743	Male
	21	Tdc2-GAL4	1.9722	Male
	21	Tdc2-GAL4	5.28267	Male
	21	Tdc2-GAL4	7.11399	Male
	21	Tdc2-GAL4	6.44486	Male
	21	Tdc2-GAL4	7.924	Male
	21	Tdc2-GAL4	8.62836	Male
	21	Tdc2-GAL4	10.2132	Male
	21	Tdc2-GAL4	17.2567	Male
	21	Tdc2-GAL4	17.7498	Male
	21	Tdc2-GAL4	16.6228	Male
	21	Tdc2-GAL4	14.5449	Male
	21	Tdc2-GAL4	13.4532	Male
	21	Tdc2-GAL4	8.48749	Male
	21	Tdc2-GAL4	10.1779	Male
	21	Tdc2-GAL4	8.24096	Male
	21	Tdc2-GAL4	4.33179	Male
	21	Tdc2-GAL4	1.1974	Male
	21	UAS-Tdc2	18.1196	Male
	21	UAS-Tdc2	18.1019	Male
	21	UAS-Tdc2	16.5876	Male
	21	UAS-Tdc2	16.2706	Male
	21	UAS-Tdc2	15.8128	Male
	21	UAS-Tdc2	15.038	Male
	21	UAS-Tdc2	13.8054	Male
	21	UAS-Tdc2	12.1854	Male
	21	UAS-Tdc2	11.5162	Male
	21	UAS-Tdc2	8.13531	Male
	21	UAS-Tdc2	7.95922	Male
	21	UAS-Tdc2	8.94532	Male
	21	UAS-Tdc2	8.6988	Male
	21	UAS-Tdc2	2.99351	Male
	21	UAS-Tdc2	3.59221	Male
	21	UAS-Tdc2	4.7544	Male
	21	UAS-Tdc2	8.20575	Male
	21	UAS-Tdc2	8.76923	Male
	21	UAS-Tdc2	10.1075	Male
	21	UAS-Tdc2	10.1075	Male
	21	UAS-Tdc2	9.96664	Male
	21	UAS-Tdc2	13.8054	Male
	21	UAS-Tdc2	15.531	Male
	21	UAS-Tdc2	17.0102	Male
	21	UAS-Tdc2	18.0315	Male
	21	UAS-Tdc2	17.5737	Male
	21	UAS-Tdc2	15.0732	Male
	21	UAS-Tdc2	11.8332	Male
	21	UAS-Tdc2	11.2697	Male
	21	UAS-Tdc2	11.0936	Male
	21	UAS-Tdc2	10.671	Male
	21	UAS-Tdc2	10.4597	Male
	21	UAS-Tdc2	5.70528	Male
	21	UAS-Tdc2	3.06395	Male
	21	Tdc2>Tdc2	17.2467	Male
	21	Tdc2>Tdc2	13.1494	Male
	21	Tdc2>Tdc2	12.654	Male
	21	Tdc2>Tdc2	11.5486	Male
	21	Tdc2>Tdc2	11.2056	Male
	21	Tdc2>Tdc2	10.7864	Male
	21	Tdc2>Tdc2	10.5958	Male
	21	Tdc2>Tdc2	8.53761	Male
	21	Tdc2>Tdc2	7.50853	Male
	21	Tdc2>Tdc2	3.84955	Male
	21	Tdc2>Tdc2	3.50652	Male
	21	Tdc2>Tdc2	1.98195	Male
	21	Tdc2>Tdc2	4.23069	Male
	21	Tdc2>Tdc2	11.1294	Male
	21	Tdc2>Tdc2	11.663	Male
	21	Tdc2>Tdc2	12.6158	Male
	21	Tdc2>Tdc2	12.006	Male
	21	Tdc2>Tdc2	14.8265	Male
	21	Tdc2>Tdc2	11.3962	Male
	21	Tdc2>Tdc2	10.9007	Male
	21	Tdc2>Tdc2	7.05115	Male
	21	Tdc2>Tdc2	4.87864	Male
	21	Tdc2>Tdc2	4.57372	Male
	21	Tdc2>Tdc2	3.08726	Male
	21	Tdc2>Tdc2	1.37212	Male
	21	Tdc2>Tdc2	0.800401	Male
	21	Tdc2>Tdc2	0.724173	Male
	21	Tdc2-GAL4	19.1906	Male
	21	Tdc2-GAL4	16.9228	Male
	21	Tdc2-GAL4	16.5416	Male
	21	Tdc2-GAL4	14.4453	Male
	21	Tdc2-GAL4	12.349	Male
	21	Tdc2-GAL4	12.9589	Male
	21	Tdc2-GAL4	11.7773	Male
	21	Tdc2-GAL4	8.30893	Male
	21	Tdc2-GAL4	6.70812	Male
	21	Tdc2-GAL4	1.6008	Male
	21	Tdc2-GAL4	1.94383	Male
	21	Tdc2-GAL4	0.800401	Male
	21	Tdc2-GAL4	2.47743	Male
	21	Tdc2-GAL4	4.11635	Male
	21	Tdc2-GAL4	11.7773	Male
	21	Tdc2-GAL4	12.006	Male
	21	Tdc2-GAL4	13.6068	Male
	21	Tdc2-GAL4	14.5216	Male
	21	Tdc2-GAL4	14.331	Male
	21	Tdc2-GAL4	15.7412	Male
	21	Tdc2-GAL4	19.0953	Male
	21	Tdc2-GAL4	12.6921	Male
	21	Tdc2-GAL4	12.8064	Male
	21	Tdc2-GAL4	8.19458	Male
	21	Tdc2-GAL4	5.71715	Male
	21	Tdc2-GAL4	5.18355	Male
	21	Tdc2-GAL4	0.533601	Male
	21	UAS-Tdc2	18.1615	Male
	21	UAS-Tdc2	15.2457	Male
	21	UAS-Tdc2	12.8826	Male
	21	UAS-Tdc2	12.5015	Male
	21	UAS-Tdc2	12.1966	Male
	21	UAS-Tdc2	11.32	Male
	21	UAS-Tdc2	8.46138	Male
	21	UAS-Tdc2	4.57372	Male
	21	UAS-Tdc2	1.44835	Male
	21	UAS-Tdc2	0.87663	Male
	21	UAS-Tdc2	0.343029	Male
	21	UAS-Tdc2	0.419258	Male
	21	UAS-Tdc2	0.533601	Male
	21	UAS-Tdc2	5.06921	Male
	21	UAS-Tdc2	7.01304	Male
	21	UAS-Tdc2	11.4724	Male
	21	UAS-Tdc2	11.5105	Male
	21	UAS-Tdc2	13.1876	Male
	21	UAS-Tdc2	15.1695	Male
	21	UAS-Tdc2	16.1986	Male
	21	UAS-Tdc2	16.8465	Male
	21	UAS-Tdc2	16.6179	Male
	21	UAS-Tdc2	17.9519	Male
	21	UAS-Tdc2	18.8285	Male
	21	UAS-Tdc2	19.4383	Male
	21	UAS-Tdc2	19.8195	Male
	21	UAS-Tdc2	19.5527	Male
	21	UAS-Tdc2	17.5707	Male
	21	UAS-Tdc2	16.9609	Male
	21	UAS-Tdc2	16.1605	Male
	21	UAS-Tdc2	15.0552	Male
	21	UAS-Tdc2	14.1785	Male
	21	UAS-Tdc2	6.78435	Male
	21	UAS-Tdc2	6.47944	Male
	21	UAS-Tdc2	2.32497	Male
	21	UAS-Tdc2	1.71515	Male
	21	Tdc2>Tdc2	8.17379	Male
	21	Tdc2>Tdc2	8.04748	Male
	21	Tdc2>Tdc2	6.06268	Male
	21	Tdc2>Tdc2	5.19658	Male
	21	Tdc2>Tdc2	3.53656	Male
	21	Tdc2>Tdc2	2.70655	Male
	21	Tdc2>Tdc2	1.91263	Male
	21	Tdc2>Tdc2	7.03704	Male
	21	Tdc2>Tdc2	12.1975	Male
	21	Tdc2>Tdc2	15.0484	Male
	21	Tdc2>Tdc2	13.3162	Male
	21	Tdc2>Tdc2	11.6562	Male
	21	Tdc2>Tdc2	8.0114	Male
	21	Tdc2>Tdc2	6.24311	Male
	21	Tdc2>Tdc2	4.98006	Male
	21	Tdc2>Tdc2	2.95916	Male
	21	Tdc2-GAL4	18.5309	Male
	21	Tdc2-GAL4	14.5071	Male
	21	Tdc2-GAL4	12.4501	Male
	21	Tdc2-GAL4	11.0788	Male
	21	Tdc2-GAL4	10.6819	Male
	21	Tdc2-GAL4	10.5014	Male
	21	Tdc2-GAL4	10.8262	Male
	21	Tdc2-GAL4	10.4292	Male
	21	Tdc2-GAL4	10.5375	Male
	21	Tdc2-GAL4	1.91263	Male
	21	Tdc2-GAL4	2.20133	Male
	21	Tdc2-GAL4	3.60874	Male
	21	Tdc2-GAL4	1.87654	Male
	21	Tdc2-GAL4	0.68566	Male
	21	Tdc2-GAL4	10.5736	Male
	21	Tdc2-GAL4	10.754	Male
	21	Tdc2-GAL4	11.0427	Male
	21	Tdc2-GAL4	11.2953	Male
	21	Tdc2-GAL4	10.8262	Male
	21	Tdc2-GAL4	13.7132	Male
	21	Tdc2-GAL4	18.585	Male
	21	Tdc2-GAL4	13.208	Male
	21	Tdc2-GAL4	13.2802	Male
	21	Tdc2-GAL4	14.868	Male
	21	Tdc2-GAL4	11.8006	Male
	21	Tdc2-GAL4	10.8623	Male
	21	Tdc2-GAL4	7.65052	Male
	21	Tdc2-GAL4	7.90313	Male
	21	Tdc2-GAL4	6.17094	Male
	21	Tdc2-GAL4	1.08262	Male
	21	Tdc2-GAL4	0.649573	Male
	21	Tdc2-GAL4	0.902184	Male
	21	UAS-Tdc2	18.3143	Male
	21	UAS-Tdc2	18.4046	Male
	21	UAS-Tdc2	18.1159	Male
	21	UAS-Tdc2	18.3685	Male
	21	UAS-Tdc2	18.1519	Male
	21	UAS-Tdc2	18.4767	Male
	21	UAS-Tdc2	16.7445	Male
	21	UAS-Tdc2	4.76353	Male
	21	UAS-Tdc2	4.15005	Male
	21	UAS-Tdc2	4.04179	Male
	21	UAS-Tdc2	1.22697	Male
	21	UAS-Tdc2	4.54701	Male
	21	UAS-Tdc2	7.97531	Male
	21	UAS-Tdc2	10.5014	Male
	21	UAS-Tdc2	8.76923	Male
	21	UAS-Tdc2	11.584	Male
	21	UAS-Tdc2	11.6923	Male
	21	UAS-Tdc2	13.0275	Male
	21	UAS-Tdc2	13.8936	Male
	21	UAS-Tdc2	18.3685	Male
	21	UAS-Tdc2	17.5385	Male
	21	UAS-Tdc2	17.9715	Male
	21	UAS-Tdc2	16.4198	Male
	21	UAS-Tdc2	16.0589	Male
	21	UAS-Tdc2	14.9402	Male
	21	UAS-Tdc2	13.4967	Male
	21	UAS-Tdc2	12.5584	Male
	21	UAS-Tdc2	13.0636	Male
	21	UAS-Tdc2	12.1614	Male
	21	UAS-Tdc2	11.3314	Male
	21	UAS-Tdc2	11.4036	Male
	28	Tdc2>Tdc2	17	Female
	28	Tdc2>Tdc2	13.8644	Female
	28	Tdc2>Tdc2	13.8644	Female
	28	Tdc2>Tdc2	11.3898	Female
	28	Tdc2>Tdc2	10.9153	Female
	28	Tdc2>Tdc2	10.678	Female
	28	Tdc2>Tdc2	6.81356	Female
	28	Tdc2>Tdc2	4.88136	Female
	28	Tdc2>Tdc2	2.57627	Female
	28	Tdc2>Tdc2	0.576271	Female
	28	Tdc2>Tdc2	0.779661	Female
	28	Tdc2>Tdc2	2.47458	Female
	28	Tdc2>Tdc2	8.10169	Female
	28	Tdc2>Tdc2	8.61017	Female
	28	Tdc2>Tdc2	9.9661	Female
	28	Tdc2>Tdc2	10.4068	Female
	28	Tdc2>Tdc2	10.9492	Female
	28	Tdc2>Tdc2	12.2712	Female
	28	Tdc2>Tdc2	12.5424	Female
	28	Tdc2>Tdc2	8.27119	Female
	28	Tdc2>Tdc2	7.59322	Female
	28	Tdc2>Tdc2	4.44068	Female
	28	Tdc2>Tdc2	3.62712	Female
	28	Tdc2>Tdc2	0.677966	Female
	28	Tdc2-GAL4	8.45763	Female
	28	Tdc2-GAL4	5.79661	Female
	28	Tdc2-GAL4	4.67797	Female
	28	Tdc2-GAL4	4.88136	Female
	28	Tdc2-GAL4	4.77966	Female
	28	Tdc2-GAL4	4.40678	Female
	28	Tdc2-GAL4	0.576271	Female
	28	Tdc2-GAL4	4.0339	Female
	28	Tdc2-GAL4	3.66102	Female
	28	Tdc2-GAL4	3.32203	Female
	28	Tdc2-GAL4	6	Female
	28	Tdc2-GAL4	8.54237	Female
	28	Tdc2-GAL4	8.54237	Female
	28	Tdc2-GAL4	10.7458	Female
	28	Tdc2-GAL4	13.1525	Female
	28	Tdc2-GAL4	8.20339	Female
	28	Tdc2-GAL4	7.32203	Female
	28	Tdc2-GAL4	6.50847	Female
	28	Tdc2-GAL4	5.9322	Female
	28	Tdc2-GAL4	6.0339	Female
	28	Tdc2-GAL4	1.32203	Female
	28	Tdc2-GAL4	0.745763	Female
	28	Tdc2-GAL4	0.305085	Female
	28	UAS-Tdc2	14.3898	Female
	28	UAS-Tdc2	14.0678	Female
	28	UAS-Tdc2	13.1525	Female
	28	UAS-Tdc2	8.37288	Female
	28	UAS-Tdc2	5.9322	Female
	28	UAS-Tdc2	5.08475	Female
	28	UAS-Tdc2	0.813559	Female
	28	UAS-Tdc2	4.0339	Female
	28	UAS-Tdc2	5.35593	Female
	28	UAS-Tdc2	1.52542	Female
	28	UAS-Tdc2	5.72881	Female
	28	UAS-Tdc2	6.10169	Female
	28	UAS-Tdc2	6.77966	Female
	28	UAS-Tdc2	11.1186	Female
	28	UAS-Tdc2	17.661	Female
	28	UAS-Tdc2	15.2203	Female
	28	UAS-Tdc2	14.2712	Female
	28	UAS-Tdc2	11.1186	Female
	28	UAS-Tdc2	10.8136	Female
	28	UAS-Tdc2	8.0678	Female
	28	UAS-Tdc2	5.86441	Female
	28	UAS-Tdc2	0.305085	Female
	28	Tdc2>Tdc2	11.6395	Female
	28	Tdc2>Tdc2	11.2697	Female
	28	Tdc2>Tdc2	5.31789	Female
	28	Tdc2>Tdc2	5.17702	Female
	28	Tdc2>Tdc2	3.87396	Female
	28	Tdc2>Tdc2	3.45134	Female
	28	Tdc2>Tdc2	3.59221	Female
	28	Tdc2>Tdc2	2.43003	Female
	28	Tdc2>Tdc2	0.880445	Female
	28	Tdc2>Tdc2	0.387396	Female
	28	Tdc2>Tdc2	5.3531	Female
	28	Tdc2>Tdc2	6.23355	Female
	28	Tdc2>Tdc2	7.11399	Female
	28	Tdc2>Tdc2	7.53661	Female
	28	Tdc2>Tdc2	8.48749	Female
	28	Tdc2>Tdc2	8.06487	Female
	28	Tdc2>Tdc2	10.3892	Female
	28	Tdc2>Tdc2	10.7766	Female
	28	Tdc2>Tdc2	12.4671	Female
	28	Tdc2>Tdc2	13.2771	Female
	28	Tdc2>Tdc2	12.8193	Female
	28	Tdc2>Tdc2	12.0445	Female
	28	Tdc2>Tdc2	5.3531	Female
	28	Tdc2>Tdc2	4.61353	Female
	28	Tdc2>Tdc2	3.73309	Female
	28	Tdc2>Tdc2	8.76923	Female
	28	Tdc2>Tdc2	0.422614	Female
	28	Tdc2-GAL4	16.8165	Female
	28	Tdc2-GAL4	16.1297	Female
	28	Tdc2-GAL4	13.5941	Female
	28	Tdc2-GAL4	12.5728	Female
	28	Tdc2-GAL4	12.3614	Female
	28	Tdc2-GAL4	11.9036	Female
	28	Tdc2-GAL4	10.8119	Female
	28	Tdc2-GAL4	10.7414	Female
	28	Tdc2-GAL4	10.4597	Female
	28	Tdc2-GAL4	4.36701	Female
	28	Tdc2-GAL4	3.38091	Female
	28	Tdc2-GAL4	2.53568	Female
	28	Tdc2-GAL4	2.71177	Female
	28	Tdc2-GAL4	0.95088	Female
	28	Tdc2-GAL4	1.44393	Female
	28	Tdc2-GAL4	0.880445	Female
	28	Tdc2-GAL4	2.67655	Female
	28	Tdc2-GAL4	3.90918	Female
	28	Tdc2-GAL4	4.05005	Female
	28	Tdc2-GAL4	3.48656	Female
	28	Tdc2-GAL4	5.81094	Female
	28	Tdc2-GAL4	7.14921	Female
	28	Tdc2-GAL4	8.24096	Female
	28	Tdc2-GAL4	12.2558	Female
	28	Tdc2-GAL4	15.8128	Female
	28	Tdc2-GAL4	15.7776	Female
	28	Tdc2-GAL4	16.4467	Female
	28	Tdc2-GAL4	17.9259	Female
	28	Tdc2-GAL4	19.2289	Female
	28	Tdc2-GAL4	15.7071	Female
	28	Tdc2-GAL4	14.6858	Female
	28	Tdc2-GAL4	14.1223	Female
	28	Tdc2-GAL4	12.6784	Female
	28	Tdc2-GAL4	13.0306	Female
	28	Tdc2-GAL4	11.5162	Female
	28	Tdc2-GAL4	10.5301	Female
	28	Tdc2-GAL4	11.0936	Female
	28	Tdc2-GAL4	8.73401	Female
	28	Tdc2-GAL4	4.50788	Female
	28	Tdc2-GAL4	4.05005	Female
	28	Tdc2-GAL4	0.31696	Female
	28	Tdc2-GAL4	0.810009	Female
	28	UAS-Tdc2	15.2317	Female
	28	UAS-Tdc2	14.0871	Female
	28	UAS-Tdc2	13.8406	Female
	28	UAS-Tdc2	13.2419	Female
	28	UAS-Tdc2	13.4884	Female
	28	UAS-Tdc2	12.4319	Female
	28	UAS-Tdc2	11.9036	Female
	28	UAS-Tdc2	11.481	Female
	28	UAS-Tdc2	11.1993	Female
	28	UAS-Tdc2	10.7062	Female
	28	UAS-Tdc2	8.55792	Female
	28	UAS-Tdc2	8.98054	Female
	28	UAS-Tdc2	4.12048	Female
	28	UAS-Tdc2	3.38091	Female
	28	UAS-Tdc2	2.92308	Female
	28	UAS-Tdc2	1.69045	Female
	28	UAS-Tdc2	0.739574	Female
	28	UAS-Tdc2	5.98702	Female
	28	UAS-Tdc2	7.64226	Female
	28	UAS-Tdc2	7.78313	Female
	28	UAS-Tdc2	11.0936	Female
	28	UAS-Tdc2	11.9388	Female
	28	UAS-Tdc2	13.6293	Female
	28	UAS-Tdc2	14.0871	Female
	28	UAS-Tdc2	14.8971	Female
	28	UAS-Tdc2	17.7146	Female
	28	UAS-Tdc2	18.2076	Female
	28	UAS-Tdc2	14.6154	Female
	28	UAS-Tdc2	12.2558	Female
	28	UAS-Tdc2	12.0445	Female
	28	UAS-Tdc2	11.5867	Female
	28	UAS-Tdc2	11.4458	Female
	28	UAS-Tdc2	11.1993	Female
	28	UAS-Tdc2	11.974	Female
	28	UAS-Tdc2	6.37442	Female
	28	UAS-Tdc2	4.19092	Female
	28	UAS-Tdc2	2.11307	Female
	28	UAS-Tdc2	0.493049	Female
	28	Tdc2>Tdc2	15.5019	Female
	28	Tdc2>Tdc2	13.9215	Female
	28	Tdc2>Tdc2	10.9738	Female
	28	Tdc2>Tdc2	8.38131	Female
	28	Tdc2>Tdc2	8.73645	Female
	28	Tdc2>Tdc2	7.99065	Female
	28	Tdc2>Tdc2	3.37383	Female
	28	Tdc2>Tdc2	1.2785	Female
	28	Tdc2>Tdc2	0.71028	Female
	28	Tdc2>Tdc2	0.17757	Female
	28	Tdc2>Tdc2	0.71028	Female
	28	Tdc2>Tdc2	0.319626	Female
	28	Tdc2>Tdc2	3.05421	Female
	28	Tdc2>Tdc2	3.87103	Female
	28	Tdc2>Tdc2	3.48037	Female
	28	Tdc2>Tdc2	5.71776	Female
	28	Tdc2>Tdc2	8.20374	Female
	28	Tdc2>Tdc2	8.55888	Female
	28	Tdc2>Tdc2	14.1701	Female
	28	Tdc2>Tdc2	13.9925	Female
	28	Tdc2>Tdc2	13.3888	Female
	28	Tdc2>Tdc2	12.5009	Female
	28	Tdc2>Tdc2	11.7196	Female
	28	Tdc2>Tdc2	10.7963	Female
	28	Tdc2>Tdc2	8.06168	Female
	28	Tdc2>Tdc2	6.49907	Female
	28	Tdc2>Tdc2	5.61122	Female
	28	Tdc2>Tdc2	4.15514	Female
	28	Tdc2>Tdc2	0.958879	Female
	28	Tdc2-GAL4	16.4252	Female
	28	Tdc2-GAL4	18.5383	Female
	28	Tdc2-GAL4	12.5364	Female
	28	Tdc2-GAL4	12.8561	Female
	28	Tdc2-GAL4	11.3645	Female
	28	Tdc2-GAL4	8.13271	Female
	28	Tdc2-GAL4	7.67103	Female
	28	Tdc2-GAL4	1.88224	Female
	28	Tdc2-GAL4	1.56262	Female
	28	Tdc2-GAL4	0.816822	Female
[truncated: 1,729 more rows]

## Sheet: Figure3
3b: HPLC quantifications of OA in Tbh>Tbh flies							3c: Lifespan of Tbh>Tbh flies.
Genotype	Sex	OA/flyweight					day	frequency	event (0=death, 1 = censored)	Genotype	Sex
Tbh>Tbh	Female	28.3675					4	0	0	Tbh>Tbh	Female
Tbh>Tbh	Female	29.7328					7	0	0	Tbh>Tbh	Female
Tbh>Tbh	Female	27.5409					9	0	0	Tbh>Tbh	Female
Tbh>Tbh	Female	24.7311					11	0	0	Tbh>Tbh	Female
Tbh>Tbh	Female	26.4066					14	0	0	Tbh>Tbh	Female
Tbh-GAL4	Female	19.8568					16	0	0	Tbh>Tbh	Female
Tbh-GAL4	Female	23.7859					18	0	0	Tbh>Tbh	Female
Tbh-GAL4	Female	20.6954					21	0	0	Tbh>Tbh	Female
Tbh-GAL4	Female	23.0351					23	0	0	Tbh>Tbh	Female
Tbh-GAL4	Female	25.9956					25	0	0	Tbh>Tbh	Female
UAS-Tbh	Female	25.0111					28	0	0	Tbh>Tbh	Female
UAS-Tbh	Female	21.9255					30	0	0	Tbh>Tbh	Female
UAS-Tbh	Female	24.7273					32	0	0	Tbh>Tbh	Female
UAS-Tbh	Female	29.2175					35	0	0	Tbh>Tbh	Female
UAS-Tbh	Female	25.6595					37	0	0	Tbh>Tbh	Female
Tbh>Tbh	Male	44.5144					39	0	0	Tbh>Tbh	Female
Tbh>Tbh	Male	55.0122					42	1	0	Tbh>Tbh	Female
Tbh>Tbh	Male	45.5127					44	0	0	Tbh>Tbh	Female
Tbh>Tbh	Male	47.6417					46	0	0	Tbh>Tbh	Female
Tbh-GAL4	Male	45.2378					49	0	0	Tbh>Tbh	Female
Tbh-GAL4	Male	50.746					51	0	0	Tbh>Tbh	Female
Tbh-GAL4	Male	38.51					53	0	0	Tbh>Tbh	Female
UAS-Tbh	Male	37.9235					56	3	0	Tbh>Tbh	Female
UAS-Tbh	Male	65.6562					58	1	0	Tbh>Tbh	Female
UAS-Tbh	Male	58.9894					60	2	0	Tbh>Tbh	Female
Tbh>Tbh	Male	63.1157					63	3	0	Tbh>Tbh	Female
Tbh-GAL4	Male	63.6157					66	6	0	Tbh>Tbh	Female
Tbh-GAL4	Male	65.4675					67	8	0	Tbh>Tbh	Female
UAS-Tbh	Male	57.4743					70	17	0	Tbh>Tbh	Female
UAS-Tbh	Male	83.3521					72	32	0	Tbh>Tbh	Female
							74	7	0	Tbh>Tbh	Female
							77	18	0	Tbh>Tbh	Female
							79	14	0	Tbh>Tbh	Female
							81	3	0	Tbh>Tbh	Female
							84	6	0	Tbh>Tbh	Female
							86	2	0	Tbh>Tbh	Female
							88	0	0	Tbh>Tbh	Female
							91	4	0	Tbh>Tbh	Female
							93	0	0	Tbh>Tbh	Female
							95	0	0	Tbh>Tbh	Female
							98	1	0	Tbh>Tbh	Female
							98	0	0	Tbh>Tbh	Female
							98	0	0	Tbh>Tbh	Female
							98	0	0	Tbh>Tbh	Female
							98	0	0	Tbh>Tbh	Female
							98	0	0	Tbh>Tbh	Female
							98	0	0	Tbh>Tbh	Female
							98	0	0	Tbh>Tbh	Female
							98	0	0	Tbh>Tbh	Female
							98	0	0	Tbh>Tbh	Female
							98	0	0	Tbh>Tbh	Female
							98	0	0	Tbh>Tbh	Female
							98	0	0	Tbh>Tbh	Female
							98	0	0	Tbh>Tbh	Female
							98	0	0	Tbh>Tbh	Female
							98	0	0	Tbh>Tbh	Female
							98	0	0	Tbh>Tbh	Female
							98	0	0	Tbh>Tbh	Female
							98	0	0	Tbh>Tbh	Female
							98	0	0	Tbh>Tbh	Female
							98	0	0	Tbh>Tbh	Female
							98	0	0	Tbh>Tbh	Female
							98	0	0	Tbh>Tbh	Female
							98	0	0	Tbh>Tbh	Female
							98	0	0	Tbh>Tbh	Female
							98	0	0	Tbh>Tbh	Female
							98	0	0	Tbh>Tbh	Female
							98	0	0	Tbh>Tbh	Female
							98	0	0	Tbh>Tbh	Female
							98	0	0	Tbh>Tbh	Female
							98	0	0	Tbh>Tbh	Female
							98	0	0	Tbh>Tbh	Female
							98	0	0	Tbh>Tbh	Female
							98	0	0	Tbh>Tbh	Female
							98	0	0	Tbh>Tbh	Female
							4	0	1	Tbh>Tbh	Female
							7	0	1	Tbh>Tbh	Female
							9	0	1	Tbh>Tbh	Female
							11	0	1	Tbh>Tbh	Female
							14	0	1	Tbh>Tbh	Female
							16	0	1	Tbh>Tbh	Female
							18	12	1	Tbh>Tbh	Female
							21	0	1	Tbh>Tbh	Female
							23	0	1	Tbh>Tbh	Female
							25	0	1	Tbh>Tbh	Female
							28	0	1	Tbh>Tbh	Female
							30	0	1	Tbh>Tbh	Female
							32	0	1	Tbh>Tbh	Female
							35	0	1	Tbh>Tbh	Female
							37	0	1	Tbh>Tbh	Female
							39	0	1	Tbh>Tbh	Female
							42	0	1	Tbh>Tbh	Female
							44	0	1	Tbh>Tbh	Female
							46	0	1	Tbh>Tbh	Female
							49	0	1	Tbh>Tbh	Female
							51	0	1	Tbh>Tbh	Female
							53	0	1	Tbh>Tbh	Female
							56	0	1	Tbh>Tbh	Female
							58	0	1	Tbh>Tbh	Female
							60	0	1	Tbh>Tbh	Female
							63	0	1	Tbh>Tbh	Female
							66	0	1	Tbh>Tbh	Female
							67	0	1	Tbh>Tbh	Female
							70	0	1	Tbh>Tbh	Female
							72	0	1	Tbh>Tbh	Female
							74	0	1	Tbh>Tbh	Female
							77	0	1	Tbh>Tbh	Female
							79	0	1	Tbh>Tbh	Female
							81	0	1	Tbh>Tbh	Female
							84	0	1	Tbh>Tbh	Female
							86	0	1	Tbh>Tbh	Female
							88	0	1	Tbh>Tbh	Female
							91	0	1	Tbh>Tbh	Female
							93	0	1	Tbh>Tbh	Female
							95	0	1	Tbh>Tbh	Female
							98	0	1	Tbh>Tbh	Female
							98	0	1	Tbh>Tbh	Female
							98	0	1	Tbh>Tbh	Female
							98	0	1	Tbh>Tbh	Female
							98	0	1	Tbh>Tbh	Female
							98	0	1	Tbh>Tbh	Female
							98	0	1	Tbh>Tbh	Female
							98	0	1	Tbh>Tbh	Female
							98	0	1	Tbh>Tbh	Female
							98	0	1	Tbh>Tbh	Female
							98	0	1	Tbh>Tbh	Female
							98	0	1	Tbh>Tbh	Female
							98	0	1	Tbh>Tbh	Female
							98	0	1	Tbh>Tbh	Female
							98	0	1	Tbh>Tbh	Female
							98	0	1	Tbh>Tbh	Female
							98	0	1	Tbh>Tbh	Female
							98	0	1	Tbh>Tbh	Female
							98	0	1	Tbh>Tbh	Female
							98	0	1	Tbh>Tbh	Female
							98	0	1	Tbh>Tbh	Female
							98	0	1	Tbh>Tbh	Female
							98	0	1	Tbh>Tbh	Female
							98	0	1	Tbh>Tbh	Female
							98	0	1	Tbh>Tbh	Female
							98	0	1	Tbh>Tbh	Female
							98	0	1	Tbh>Tbh	Female
							98	0	1	Tbh>Tbh	Female
							98	0	1	Tbh>Tbh	Female
							98	0	1	Tbh>Tbh	Female
							98	0	1	Tbh>Tbh	Female
							98	0	1	Tbh>Tbh	Female
							98	0	1	Tbh>Tbh	Female
							98	0	1	Tbh>Tbh	Female
							98	0	1	Tbh>Tbh	Female
							4	0	0	UAS-Tbh	Female
							7	0	0	UAS-Tbh	Female
							9	0	0	UAS-Tbh	Female
							11	0	0	UAS-Tbh	Female
							14	0	0	UAS-Tbh	Female
							16	0	0	UAS-Tbh	Female
							18	0	0	UAS-Tbh	Female
							21	0	0	UAS-Tbh	Female
							23	0	0	UAS-Tbh	Female
							25	0	0	UAS-Tbh	Female
							28	0	0	UAS-Tbh	Female
							30	0	0	UAS-Tbh	Female
							32	0	0	UAS-Tbh	Female
							35	0	0	UAS-Tbh	Female
							37	0	0	UAS-Tbh	Female
							39	0	0	UAS-Tbh	Female
							42	0	0	UAS-Tbh	Female
							44	4	0	UAS-Tbh	Female
							46	0	0	UAS-Tbh	Female
							49	1	0	UAS-Tbh	Female
							51	1	0	UAS-Tbh	Female
							53	1	0	UAS-Tbh	Female
							56	3	0	UAS-Tbh	Female
							58	0	0	UAS-Tbh	Female
							60	4	0	UAS-Tbh	Female
							63	11	0	UAS-Tbh	Female
							66	6	0	UAS-Tbh	Female
							67	9	0	UAS-Tbh	Female
							70	13	0	UAS-Tbh	Female
							72	22	0	UAS-Tbh	Female
							74	11	0	UAS-Tbh	Female
							77	20	0	UAS-Tbh	Female
							79	9	0	UAS-Tbh	Female
							81	5	0	UAS-Tbh	Female
							84	8	0	UAS-Tbh	Female
							86	7	0	UAS-Tbh	Female
							88	1	0	UAS-Tbh	Female
							91	1	0	UAS-Tbh	Female
							93	0	0	UAS-Tbh	Female
							95	0	0	UAS-Tbh	Female
							98	0	0	UAS-Tbh	Female
							98	0	0	UAS-Tbh	Female
							98	0	0	UAS-Tbh	Female
							98	0	0	UAS-Tbh	Female
							98	0	0	UAS-Tbh	Female
							98	0	0	UAS-Tbh	Female
							98	0	0	UAS-Tbh	Female
							98	0	0	UAS-Tbh	Female
							98	0	0	UAS-Tbh	Female
							98	0	0	UAS-Tbh	Female
							98	0	0	UAS-Tbh	Female
							98	0	0	UAS-Tbh	Female
							98	0	0	UAS-Tbh	Female
							98	0	0	UAS-Tbh	Female
							98	0	0	UAS-Tbh	Female
							98	0	0	UAS-Tbh	Female
							98	0	0	UAS-Tbh	Female
							98	0	0	UAS-Tbh	Female
							98	0	0	UAS-Tbh	Female
							98	0	0	UAS-Tbh	Female
							98	0	0	UAS-Tbh	Female
							98	0	0	UAS-Tbh	Female
							98	0	0	UAS-Tbh	Female
							98	0	0	UAS-Tbh	Female
							98	0	0	UAS-Tbh	Female
							98	0	0	UAS-Tbh	Female
							98	0	0	UAS-Tbh	Female
							98	0	0	UAS-Tbh	Female
							98	0	0	UAS-Tbh	Female
							98	0	0	UAS-Tbh	Female
							98	0	0	UAS-Tbh	Female
							98	0	0	UAS-Tbh	Female
							98	0	0	UAS-Tbh	Female
							98	0	0	UAS-Tbh	Female
							98	0	0	UAS-Tbh	Female
							4	0	1	UAS-Tbh	Female
							7	0	1	UAS-Tbh	Female
							9	0	1	UAS-Tbh	Female
							11	0	1	UAS-Tbh	Female
							14	0	1	UAS-Tbh	Female
							16	0	1	UAS-Tbh	Female
							18	0	1	UAS-Tbh	Female
							21	0	1	UAS-Tbh	Female
							23	0	1	UAS-Tbh	Female
							25	0	1	UAS-Tbh	Female
							28	0	1	UAS-Tbh	Female
							30	0	1	UAS-Tbh	Female
							32	0	1	UAS-Tbh	Female
							35	0	1	UAS-Tbh	Female
							37	0	1	UAS-Tbh	Female
							39	0	1	UAS-Tbh	Female
							42	0	1	UAS-Tbh	Female
							44	0	1	UAS-Tbh	Female
							46	0	1	UAS-Tbh	Female
							49	1	1	UAS-Tbh	Female
							51	0	1	UAS-Tbh	Female
							53	0	1	UAS-Tbh	Female
							56	0	1	UAS-Tbh	Female
							58	0	1	UAS-Tbh	Female
							60	0	1	UAS-Tbh	Female
							63	0	1	UAS-Tbh	Female
							66	0	1	UAS-Tbh	Female
							67	0	1	UAS-Tbh	Female
							70	0	1	UAS-Tbh	Female
							72	0	1	UAS-Tbh	Female
							74	0	1	UAS-Tbh	Female
							77	0	1	UAS-Tbh	Female
							79	0	1	UAS-Tbh	Female
							81	0	1	UAS-Tbh	Female
							84	0	1	UAS-Tbh	Female
							86	0	1	UAS-Tbh	Female
							88	0	1	UAS-Tbh	Female
							91	0	1	UAS-Tbh	Female
							93	0	1	UAS-Tbh	Female
							95	0	1	UAS-Tbh	Female
							98	0	1	UAS-Tbh	Female
							98	0	1	UAS-Tbh	Female
							98	0	1	UAS-Tbh	Female
							98	0	1	UAS-Tbh	Female
							98	0	1	UAS-Tbh	Female
							98	0	1	UAS-Tbh	Female
							98	0	1	UAS-Tbh	Female
							98	0	1	UAS-Tbh	Female
							98	0	1	UAS-Tbh	Female
							98	0	1	UAS-Tbh	Female
							98	0	1	UAS-Tbh	Female
							98	0	1	UAS-Tbh	Female
							98	0	1	UAS-Tbh	Female
							98	0	1	UAS-Tbh	Female
							98	0	1	UAS-Tbh	Female
							98	0	1	UAS-Tbh	Female
							98	0	1	UAS-Tbh	Female
							98	0	1	UAS-Tbh	Female
							98	0	1	UAS-Tbh	Female
							98	0	1	UAS-Tbh	Female
							98	0	1	UAS-Tbh	Female
							98	0	1	UAS-Tbh	Female
							98	0	1	UAS-Tbh	Female
							98	0	1	UAS-Tbh	Female
							98	0	1	UAS-Tbh	Female
							98	0	1	UAS-Tbh	Female
							98	0	1	UAS-Tbh	Female
							98	0	1	UAS-Tbh	Female
							98	0	1	UAS-Tbh	Female
							98	0	1	UAS-Tbh	Female
							98	0	1	UAS-Tbh	Female
							98	0	1	UAS-Tbh	Female
							98	0	1	UAS-Tbh	Female
							98	0	1	UAS-Tbh	Female
							98	0	1	UAS-Tbh	Female
							4	0	0	Tbh-GAL4	Female
							7	0	0	Tbh-GAL4	Female
							9	0	0	Tbh-GAL4	Female
							11	0	0	Tbh-GAL4	Female
							14	0	0	Tbh-GAL4	Female
							16	0	0	Tbh-GAL4	Female
							18	0	0	Tbh-GAL4	Female
							21	0	0	Tbh-GAL4	Female
							23	1	0	Tbh-GAL4	Female
							25	0	0	Tbh-GAL4	Female
							28	0	0	Tbh-GAL4	Female
							30	0	0	Tbh-GAL4	Female
							32	0	0	Tbh-GAL4	Female
							35	0	0	Tbh-GAL4	Female
							37	0	0	Tbh-GAL4	Female
							39	1	0	Tbh-GAL4	Female
							42	1	0	Tbh-GAL4	Female
							44	0	0	Tbh-GAL4	Female
							46	0	0	Tbh-GAL4	Female
							49	0	0	Tbh-GAL4	Female
							51	1	0	Tbh-GAL4	Female
							53	1	0	Tbh-GAL4	Female
							56	1	0	Tbh-GAL4	Female
							58	2	0	Tbh-GAL4	Female
							60	1	0	Tbh-GAL4	Female
							63	10	0	Tbh-GAL4	Female
							66	4	0	Tbh-GAL4	Female
							67	3	0	Tbh-GAL4	Female
							70	5	0	Tbh-GAL4	Female
							72	9	0	Tbh-GAL4	Female
							74	3	0	Tbh-GAL4	Female
							77	35	0	Tbh-GAL4	Female
							79	12	0	Tbh-GAL4	Female
							81	16	0	Tbh-GAL4	Female
							84	7	0	Tbh-GAL4	Female
							86	10	0	Tbh-GAL4	Female
							88	1	0	Tbh-GAL4	Female
							91	7	0	Tbh-GAL4	Female
							93	2	0	Tbh-GAL4	Female
							95	1	0	Tbh-GAL4	Female
							98	1	0	Tbh-GAL4	Female
							98	0	0	Tbh-GAL4	Female
							98	0	0	Tbh-GAL4	Female
							98	0	0	Tbh-GAL4	Female
							98	0	0	Tbh-GAL4	Female
							98	0	0	Tbh-GAL4	Female
							98	0	0	Tbh-GAL4	Female
							98	0	0	Tbh-GAL4	Female
							98	0	0	Tbh-GAL4	Female
							98	0	0	Tbh-GAL4	Female
							98	0	0	Tbh-GAL4	Female
							98	0	0	Tbh-GAL4	Female
							98	0	0	Tbh-GAL4	Female
							98	0	0	Tbh-GAL4	Female
							98	0	0	Tbh-GAL4	Female
							98	0	0	Tbh-GAL4	Female
							98	0	0	Tbh-GAL4	Female
							98	0	0	Tbh-GAL4	Female
							98	0	0	Tbh-GAL4	Female
							98	0	0	Tbh-GAL4	Female
							98	0	0	Tbh-GAL4	Female
							98	0	0	Tbh-GAL4	Female
							98	0	0	Tbh-GAL4	Female
							98	0	0	Tbh-GAL4	Female
							98	0	0	Tbh-GAL4	Female
							98	0	0	Tbh-GAL4	Female
							98	0	0	Tbh-GAL4	Female
							98	0	0	Tbh-GAL4	Female
							98	0	0	Tbh-GAL4	Female
							98	0	0	Tbh-GAL4	Female
							98	0	0	Tbh-GAL4	Female
							98	0	0	Tbh-GAL4	Female
							98	0	0	Tbh-GAL4	Female
							98	0	0	Tbh-GAL4	Female
							98	0	0	Tbh-GAL4	Female
							4	0	1	Tbh-GAL4	Female
							7	0	1	Tbh-GAL4	Female
							9	0	1	Tbh-GAL4	Female
							11	0	1	Tbh-GAL4	Female
							14	0	1	Tbh-GAL4	Female
							16	0	1	Tbh-GAL4	Female
							18	0	1	Tbh-GAL4	Female
							21	0	1	Tbh-GAL4	Female
							23	0	1	Tbh-GAL4	Female
							25	0	1	Tbh-GAL4	Female
							28	0	1	Tbh-GAL4	Female
							30	0	1	Tbh-GAL4	Female
							32	0	1	Tbh-GAL4	Female
							35	0	1	Tbh-GAL4	Female
							37	0	1	Tbh-GAL4	Female
							39	0	1	Tbh-GAL4	Female
							42	0	1	Tbh-GAL4	Female
							44	0	1	Tbh-GAL4	Female
							46	0	1	Tbh-GAL4	Female
							49	0	1	Tbh-GAL4	Female
							51	0	1	Tbh-GAL4	Female
							53	0	1	Tbh-GAL4	Female
							56	0	1	Tbh-GAL4	Female
							58	0	1	Tbh-GAL4	Female
							60	0	1	Tbh-GAL4	Female
							63	0	1	Tbh-GAL4	Female
							66	0	1	Tbh-GAL4	Female
							67	0	1	Tbh-GAL4	Female
							70	0	1	Tbh-GAL4	Female
							72	0	1	Tbh-GAL4	Female
							74	0	1	Tbh-GAL4	Female
							77	0	1	Tbh-GAL4	Female
							79	0	1	Tbh-GAL4	Female
							81	0	1	Tbh-GAL4	Female
							84	0	1	Tbh-GAL4	Female
							86	0	1	Tbh-GAL4	Female
							88	0	1	Tbh-GAL4	Female
							91	0	1	Tbh-GAL4	Female
							93	0	1	Tbh-GAL4	Female
							95	0	1	Tbh-GAL4	Female
							98	0	1	Tbh-GAL4	Female
							98	0	1	Tbh-GAL4	Female
							98	0	1	Tbh-GAL4	Female
							98	0	1	Tbh-GAL4	Female
							98	0	1	Tbh-GAL4	Female
							98	0	1	Tbh-GAL4	Female
							98	0	1	Tbh-GAL4	Female
							98	0	1	Tbh-GAL4	Female
							98	0	1	Tbh-GAL4	Female
							98	0	1	Tbh-GAL4	Female
							98	0	1	Tbh-GAL4	Female
							98	0	1	Tbh-GAL4	Female
							98	0	1	Tbh-GAL4	Female
							98	0	1	Tbh-GAL4	Female
							98	0	1	Tbh-GAL4	Female
							98	0	1	Tbh-GAL4	Female
							98	0	1	Tbh-GAL4	Female
							98	0	1	Tbh-GAL4	Female
							98	0	1	Tbh-GAL4	Female
							98	0	1	Tbh-GAL4	Female
							98	0	1	Tbh-GAL4	Female
							98	0	1	Tbh-GAL4	Female
							98	0	1	Tbh-GAL4	Female
							98	0	1	Tbh-GAL4	Female
							98	0	1	Tbh-GAL4	Female
							98	0	1	Tbh-GAL4	Female
							98	0	1	Tbh-GAL4	Female
							98	0	1	Tbh-GAL4	Female
							98	0	1	Tbh-GAL4	Female
							98	0	1	Tbh-GAL4	Female
							98	0	1	Tbh-GAL4	Female
							98	0	1	Tbh-GAL4	Female
							98	0	1	Tbh-GAL4	Female
							98	0	1	Tbh-GAL4	Female
							98	0	1	Tbh-GAL4	Female
							4	0	0	Tbh>Tbh	Male
							7	0	0	Tbh>Tbh	Male
							9	0	0	Tbh>Tbh	Male
							11	0	0	Tbh>Tbh	Male
							14	0	0	Tbh>Tbh	Male
							16	0	0	Tbh>Tbh	Male
							18	0	0	Tbh>Tbh	Male
							21	0	0	Tbh>Tbh	Male
							23	0	0	Tbh>Tbh	Male
							25	0	0	Tbh>Tbh	Male
							28	0	0	Tbh>Tbh	Male
							30	0	0	Tbh>Tbh	Male
							32	0	0	Tbh>Tbh	Male
							35	1	0	Tbh>Tbh	Male
							37	0	0	Tbh>Tbh	Male
							39	0	0	Tbh>Tbh	Male
							42	1	0	Tbh>Tbh	Male
							44	8	0	Tbh>Tbh	Male
							46	5	0	Tbh>Tbh	Male
							49	13	0	Tbh>Tbh	Male
							51	5	0	Tbh>Tbh	Male
							53	16	0	Tbh>Tbh	Male
							56	13	0	Tbh>Tbh	Male
							58	7	0	Tbh>Tbh	Male
							60	6	0	Tbh>Tbh	Male
							63	19	0	Tbh>Tbh	Male
							66	9	0	Tbh>Tbh	Male
							67	9	0	Tbh>Tbh	Male
							70	8	0	Tbh>Tbh	Male
							72	5	0	Tbh>Tbh	Male
							74	5	0	Tbh>Tbh	Male
							77	3	0	Tbh>Tbh	Male
							79	3	0	Tbh>Tbh	Male
							81	1	0	Tbh>Tbh	Male
							84	0	0	Tbh>Tbh	Male
							86	0	0	Tbh>Tbh	Male
							88	0	0	Tbh>Tbh	Male
							91	0	0	Tbh>Tbh	Male
							93	0	0	Tbh>Tbh	Male
							95	0	0	Tbh>Tbh	Male
							98	0	0	Tbh>Tbh	Male
							98	0	0	Tbh>Tbh	Male
							98	0	0	Tbh>Tbh	Male
							98	0	0	Tbh>Tbh	Male
							98	0	0	Tbh>Tbh	Male
							98	0	0	Tbh>Tbh	Male
							98	0	0	Tbh>Tbh	Male
							98	0	0	Tbh>Tbh	Male
							98	0	0	Tbh>Tbh	Male
							98	0	0	Tbh>Tbh	Male
							98	0	0	Tbh>Tbh	Male
							98	0	0	Tbh>Tbh	Male
							98	0	0	Tbh>Tbh	Male
							98	0	0	Tbh>Tbh	Male
							98	0	0	Tbh>Tbh	Male
							98	0	0	Tbh>Tbh	Male
							98	0	0	Tbh>Tbh	Male
							98	0	0	Tbh>Tbh	Male
							98	0	0	Tbh>Tbh	Male
							98	0	0	Tbh>Tbh	Male
							98	0	0	Tbh>Tbh	Male
							98	0	0	Tbh>Tbh	Male
							98	0	0	Tbh>Tbh	Male
							98	0	0	Tbh>Tbh	Male
							98	0	0	Tbh>Tbh	Male
							98	0	0	Tbh>Tbh	Male
							98	0	0	Tbh>Tbh	Male
							98	0	0	Tbh>Tbh	Male
							98	0	0	Tbh>Tbh	Male
							98	0	0	Tbh>Tbh	Male
							98	0	0	Tbh>Tbh	Male
							98	0	0	Tbh>Tbh	Male
							98	0	0	Tbh>Tbh	Male
							98	0	0	Tbh>Tbh	Male
							98	0	0	Tbh>Tbh	Male
							4	0	1	Tbh>Tbh	Male
							7	0	1	Tbh>Tbh	Male
							9	0	1	Tbh>Tbh	Male
							11	0	1	Tbh>Tbh	Male
							14	0	1	Tbh>Tbh	Male
							16	0	1	Tbh>Tbh	Male
							18	0	1	Tbh>Tbh	Male
							21	0	1	Tbh>Tbh	Male
							23	0	1	Tbh>Tbh	Male
							25	0	1	Tbh>Tbh	Male
							28	0	1	Tbh>Tbh	Male
							30	0	1	Tbh>Tbh	Male
							32	1	1	Tbh>Tbh	Male
							35	0	1	Tbh>Tbh	Male
							37	0	1	Tbh>Tbh	Male
							39	1	1	Tbh>Tbh	Male
							42	2	1	Tbh>Tbh	Male
							44	2	1	Tbh>Tbh	Male
							46	0	1	Tbh>Tbh	Male
							49	0	1	Tbh>Tbh	Male
							51	0	1	Tbh>Tbh	Male
							53	1	1	Tbh>Tbh	Male
							56	0	1	Tbh>Tbh	Male
							58	0	1	Tbh>Tbh	Male
							60	0	1	Tbh>Tbh	Male
							63	0	1	Tbh>Tbh	Male
							66	0	1	Tbh>Tbh	Male
							67	0	1	Tbh>Tbh	Male
							70	0	1	Tbh>Tbh	Male
							72	0	1	Tbh>Tbh	Male
							74	0	1	Tbh>Tbh	Male
							77	0	1	Tbh>Tbh	Male
							79	0	1	Tbh>Tbh	Male
							81	0	1	Tbh>Tbh	Male
							84	0	1	Tbh>Tbh	Male
							86	0	1	Tbh>Tbh	Male
							88	0	1	Tbh>Tbh	Male
							91	0	1	Tbh>Tbh	Male
							93	0	1	Tbh>Tbh	Male
							95	0	1	Tbh>Tbh	Male
							98	0	1	Tbh>Tbh	Male
							98	0	1	Tbh>Tbh	Male
							98	0	1	Tbh>Tbh	Male
							98	0	1	Tbh>Tbh	Male
							98	0	1	Tbh>Tbh	Male
							98	0	1	Tbh>Tbh	Male
							98	0	1	Tbh>Tbh	Male
							98	0	1	Tbh>Tbh	Male
							98	0	1	Tbh>Tbh	Male
							98	0	1	Tbh>Tbh	Male
							98	0	1	Tbh>Tbh	Male
							98	0	1	Tbh>Tbh	Male
							98	0	1	Tbh>Tbh	Male
							98	0	1	Tbh>Tbh	Male
							98	0	1	Tbh>Tbh	Male
							98	0	1	Tbh>Tbh	Male
							98	0	1	Tbh>Tbh	Male
							98	0	1	Tbh>Tbh	Male
							98	0	1	Tbh>Tbh	Male
							98	0	1	Tbh>Tbh	Male
							98	0	1	Tbh>Tbh	Male
							98	0	1	Tbh>Tbh	Male
							98	0	1	Tbh>Tbh	Male
							98	0	1	Tbh>Tbh	Male
							98	0	1	Tbh>Tbh	Male
							98	0	1	Tbh>Tbh	Male
							98	0	1	Tbh>Tbh	Male
							98	0	1	Tbh>Tbh	Male
							98	0	1	Tbh>Tbh	Male
							98	0	1	Tbh>Tbh	Male
							98	0	1	Tbh>Tbh	Male
							98	0	1	Tbh>Tbh	Male
							98	0	1	Tbh>Tbh	Male
							98	0	1	Tbh>Tbh	Male
							98	0	1	Tbh>Tbh	Male
							4	0	0	UAS-Tbh	Male
							7	0	0	UAS-Tbh	Male
							9	0	0	UAS-Tbh	Male
							11	0	0	UAS-Tbh	Male
							14	0	0	UAS-Tbh	Male
							16	0	0	UAS-Tbh	Male
							18	0	0	UAS-Tbh	Male
							21	0	0	UAS-Tbh	Male
							23	0	0	UAS-Tbh	Male
							25	0	0	UAS-Tbh	Male
							28	0	0	UAS-Tbh	Male
							30	0	0	UAS-Tbh	Male
							32	0	0	UAS-Tbh	Male
							35	0	0	UAS-Tbh	Male
							37	0	0	UAS-Tbh	Male
							39	0	0	UAS-Tbh	Male
							42	1	0	UAS-Tbh	Male
							44	11	0	UAS-Tbh	Male
							46	4	0	UAS-Tbh	Male
							49	10	0	UAS-Tbh	Male
							51	18	0	UAS-Tbh	Male
							53	20	0	UAS-Tbh	Male
							56	19	0	UAS-Tbh	Male
							58	12	0	UAS-Tbh	Male
							60	6	0	UAS-Tbh	Male
							63	17	0	UAS-Tbh	Male
							66	9	0	UAS-Tbh	Male
							67	7	0	UAS-Tbh	Male
							70	2	0	UAS-Tbh	Male
							72	2	0	UAS-Tbh	Male
							74	1	0	UAS-Tbh	Male
							77	0	0	UAS-Tbh	Male
							79	0	0	UAS-Tbh	Male
							81	0	0	UAS-Tbh	Male
							84	0	0	UAS-Tbh	Male
							86	0	0	UAS-Tbh	Male
							88	0	0	UAS-Tbh	Male
							91	0	0	UAS-Tbh	Male
							93	0	0	UAS-Tbh	Male
							95	0	0	UAS-Tbh	Male
							98	0	0	UAS-Tbh	Male
							98	0	0	UAS-Tbh	Male
							98	0	0	UAS-Tbh	Male
							98	0	0	UAS-Tbh	Male
							98	0	0	UAS-Tbh	Male
							98	0	0	UAS-Tbh	Male
							98	0	0	UAS-Tbh	Male
							98	0	0	UAS-Tbh	Male
							98	0	0	UAS-Tbh	Male
							98	0	0	UAS-Tbh	Male
							98	0	0	UAS-Tbh	Male
							98	0	0	UAS-Tbh	Male
							98	0	0	UAS-Tbh	Male
							98	0	0	UAS-Tbh	Male
							98	0	0	UAS-Tbh	Male
							98	0	0	UAS-Tbh	Male
							98	0	0	UAS-Tbh	Male
							98	0	0	UAS-Tbh	Male
							98	0	0	UAS-Tbh	Male
							98	0	0	UAS-Tbh	Male
							98	0	0	UAS-Tbh	Male
							98	0	0	UAS-Tbh	Male
							98	0	0	UAS-Tbh	Male
							98	0	0	UAS-Tbh	Male
							98	0	0	UAS-Tbh	Male
							98	0	0	UAS-Tbh	Male
							98	0	0	UAS-Tbh	Male
							98	0	0	UAS-Tbh	Male
							98	0	0	UAS-Tbh	Male
							98	0	0	UAS-Tbh	Male
							98	0	0	UAS-Tbh	Male
							98	0	0	UAS-Tbh	Male
							98	0	0	UAS-Tbh	Male
							98	0	0	UAS-Tbh	Male
							98	0	0	UAS-Tbh	Male
							4	0	1	UAS-Tbh	Male
							7	0	1	UAS-Tbh	Male
							9	0	1	UAS-Tbh	Male
							11	0	1	UAS-Tbh	Male
							14	0	1	UAS-Tbh	Male
							16	0	1	UAS-Tbh	Male
							18	0	1	UAS-Tbh	Male
							21	0	1	UAS-Tbh	Male
							23	0	1	UAS-Tbh	Male
							25	0	1	UAS-Tbh	Male
							28	0	1	UAS-Tbh	Male
							30	0	1	UAS-Tbh	Male
							32	0	1	UAS-Tbh	Male
							35	0	1	UAS-Tbh	Male
							37	0	1	UAS-Tbh	Male
							39	0	1	UAS-Tbh	Male
							42	0	1	UAS-Tbh	Male
							44	3	1	UAS-Tbh	Male
							46	0	1	UAS-Tbh	Male
							49	1	1	UAS-Tbh	Male
							51	0	1	UAS-Tbh	Male
							53	0	1	UAS-Tbh	Male
							56	0	1	UAS-Tbh	Male
							58	0	1	UAS-Tbh	Male
							60	0	1	UAS-Tbh	Male
							63	0	1	UAS-Tbh	Male
							66	0	1	UAS-Tbh	Male
							67	0	1	UAS-Tbh	Male
							70	0	1	UAS-Tbh	Male
							72	0	1	UAS-Tbh	Male
							74	0	1	UAS-Tbh	Male
							77	0	1	UAS-Tbh	Male
							79	0	1	UAS-Tbh	Male
							81	0	1	UAS-Tbh	Male
							84	0	1	UAS-Tbh	Male
							86	0	1	UAS-Tbh	Male
							88	0	1	UAS-Tbh	Male
							91	0	1	UAS-Tbh	Male
							93	0	1	UAS-Tbh	Male
							95	0	1	UAS-Tbh	Male
							98	0	1	UAS-Tbh	Male
							98	0	1	UAS-Tbh	Male
							98	0	1	UAS-Tbh	Male
							98	0	1	UAS-Tbh	Male
							98	0	1	UAS-Tbh	Male
							98	0	1	UAS-Tbh	Male
							98	0	1	UAS-Tbh	Male
							98	0	1	UAS-Tbh	Male
							98	0	1	UAS-Tbh	Male
							98	0	1	UAS-Tbh	Male
							98	0	1	UAS-Tbh	Male
							98	0	1	UAS-Tbh	Male
							98	0	1	UAS-Tbh	Male
							98	0	1	UAS-Tbh	Male
							98	0	1	UAS-Tbh	Male
							98	0	1	UAS-Tbh	Male
							98	0	1	UAS-Tbh	Male
							98	0	1	UAS-Tbh	Male
							98	0	1	UAS-Tbh	Male
							98	0	1	UAS-Tbh	Male
							98	0	1	UAS-Tbh	Male
							98	0	1	UAS-Tbh	Male
							98	0	1	UAS-Tbh	Male
							98	0	1	UAS-Tbh	Male
							98	0	1	UAS-Tbh	Male
							98	0	1	UAS-Tbh	Male
							98	0	1	UAS-Tbh	Male
							98	0	1	UAS-Tbh	Male
							98	0	1	UAS-Tbh	Male
							98	0	1	UAS-Tbh	Male
							98	0	1	UAS-Tbh	Male
							98	0	1	UAS-Tbh	Male
							98	0	1	UAS-Tbh	Male
							98	0	1	UAS-Tbh	Male
							98	0	1	UAS-Tbh	Male
							4	0	0	Tbh-GAL4	Male
							7	0	0	Tbh-GAL4	Male
							9	0	0	Tbh-GAL4	Male
							11	0	0	Tbh-GAL4	Male
							14	0	0	Tbh-GAL4	Male
							16	0	0	Tbh-GAL4	Male
							18	0	0	Tbh-GAL4	Male
							21	0	0	Tbh-GAL4	Male
							23	0	0	Tbh-GAL4	Male
							25	0	0	Tbh-GAL4	Male
							28	0	0	Tbh-GAL4	Male
							30	0	0	Tbh-GAL4	Male
							32	0	0	Tbh-GAL4	Male
							35	3	0	Tbh-GAL4	Male
							37	0	0	Tbh-GAL4	Male
							39	0	0	Tbh-GAL4	Male
							42	2	0	Tbh-GAL4	Male
							44	7	0	Tbh-GAL4	Male
							46	8	0	Tbh-GAL4	Male
							49	9	0	Tbh-GAL4	Male
							51	7	0	Tbh-GAL4	Male
							53	12	0	Tbh-GAL4	Male
							56	23	0	Tbh-GAL4	Male
							58	11	0	Tbh-GAL4	Male
							60	10	0	Tbh-GAL4	Male
							63	26	0	Tbh-GAL4	Male
							66	11	0	Tbh-GAL4	Male
							67	9	0	Tbh-GAL4	Male
							70	7	0	Tbh-GAL4	Male
							72	0	0	Tbh-GAL4	Male
							74	0	0	Tbh-GAL4	Male
							77	0	0	Tbh-GAL4	Male
							79	0	0	Tbh-GAL4	Male
							81	0	0	Tbh-GAL4	Male
							84	0	0	Tbh-GAL4	Male
							86	0	0	Tbh-GAL4	Male
							88	0	0	Tbh-GAL4	Male
							91	0	0	Tbh-GAL4	Male
							93	0	0	Tbh-GAL4	Male
							95	0	0	Tbh-GAL4	Male
							98	0	0	Tbh-GAL4	Male
							98	0	0	Tbh-GAL4	Male
							98	0	0	Tbh-GAL4	Male
							98	0	0	Tbh-GAL4	Male
							98	0	0	Tbh-GAL4	Male
							98	0	0	Tbh-GAL4	Male
							98	0	0	Tbh-GAL4	Male
							98	0	0	Tbh-GAL4	Male
							98	0	0	Tbh-GAL4	Male
							98	0	0	Tbh-GAL4	Male
							98	0	0	Tbh-GAL4	Male
							98	0	0	Tbh-GAL4	Male
							98	0	0	Tbh-GAL4	Male
							98	0	0	Tbh-GAL4	Male
							98	0	0	Tbh-GAL4	Male
							98	0	0	Tbh-GAL4	Male
							98	0	0	Tbh-GAL4	Male
							98	0	0	Tbh-GAL4	Male
							98	0	0	Tbh-GAL4	Male
							98	0	0	Tbh-GAL4	Male
							98	0	0	Tbh-GAL4	Male
							98	0	0	Tbh-GAL4	Male
							98	0	0	Tbh-GAL4	Male
							98	0	0	Tbh-GAL4	Male
							98	0	0	Tbh-GAL4	Male
							98	0	0	Tbh-GAL4	Male
							98	0	0	Tbh-GAL4	Male
							98	0	0	Tbh-GAL4	Male
							98	0	0	Tbh-GAL4	Male
							98	0	0	Tbh-GAL4	Male
							98	0	0	Tbh-GAL4	Male
							98	0	0	Tbh-GAL4	Male
							98	0	0	Tbh-GAL4	Male
							98	0	0	Tbh-GAL4	Male
							98	0	0	Tbh-GAL4	Male
							4	0	1	Tbh-GAL4	Male
							7	0	1	Tbh-GAL4	Male
							9	0	1	Tbh-GAL4	Male
							11	0	1	Tbh-GAL4	Male
							14	0	1	Tbh-GAL4	Male
							16	0	1	Tbh-GAL4	Male
							18	0	1	Tbh-GAL4	Male
							21	0	1	Tbh-GAL4	Male
							23	0	1	Tbh-GAL4	Male
							25	0	1	Tbh-GAL4	Male
							28	0	1	Tbh-GAL4	Male
							30	0	1	Tbh-GAL4	Male
							32	0	1	Tbh-GAL4	Male
							35	0	1	Tbh-GAL4	Male
							37	0	1	Tbh-GAL4	Male
							39	1	1	Tbh-GAL4	Male
							42	1	1	Tbh-GAL4	Male
							44	0	1	Tbh-GAL4	Male
							46	1	1	Tbh-GAL4	Male
							49	0	1	Tbh-GAL4	Male
							51	0	1	Tbh-GAL4	Male
							53	0	1	Tbh-GAL4	Male
							56	0	1	Tbh-GAL4	Male
							58	0	1	Tbh-GAL4	Male
							60	0	1	Tbh-GAL4	Male
							63	0	1	Tbh-GAL4	Male
							66	0	1	Tbh-GAL4	Male
							67	0	1	Tbh-GAL4	Male
							70	0	1	Tbh-GAL4	Male
							72	0	1	Tbh-GAL4	Male
							74	0	1	Tbh-GAL4	Male
							77	0	1	Tbh-GAL4	Male
							79	0	1	Tbh-GAL4	Male
							81	0	1	Tbh-GAL4	Male
							84	0	1	Tbh-GAL4	Male
							86	0	1	Tbh-GAL4	Male
							88	0	1	Tbh-GAL4	Male
							91	0	1	Tbh-GAL4	Male
							93	0	1	Tbh-GAL4	Male
							95	0	1	Tbh-GAL4	Male
							98	0	1	Tbh-GAL4	Male
							98	0	1	Tbh-GAL4	Male
							98	0	1	Tbh-GAL4	Male
							98	0	1	Tbh-GAL4	Male
							98	0	1	Tbh-GAL4	Male
							98	0	1	Tbh-GAL4	Male
							98	0	1	Tbh-GAL4	Male
							98	0	1	Tbh-GAL4	Male
							98	0	1	Tbh-GAL4	Male
							98	0	1	Tbh-GAL4	Male
							98	0	1	Tbh-GAL4	Male
							98	0	1	Tbh-GAL4	Male
							98	0	1	Tbh-GAL4	Male
							98	0	1	Tbh-GAL4	Male
							98	0	1	Tbh-GAL4	Male
							98	0	1	Tbh-GAL4	Male
							98	0	1	Tbh-GAL4	Male
							98	0	1	Tbh-GAL4	Male
							98	0	1	Tbh-GAL4	Male
							98	0	1	Tbh-GAL4	Male
							98	0	1	Tbh-GAL4	Male
							98	0	1	Tbh-GAL4	Male
							98	0	1	Tbh-GAL4	Male
							98	0	1	Tbh-GAL4	Male
							98	0	1	Tbh-GAL4	Male
							98	0	1	Tbh-GAL4	Male
							98	0	1	Tbh-GAL4	Male
							98	0	1	Tbh-GAL4	Male
							98	0	1	Tbh-GAL4	Male
							98	0	1	Tbh-GAL4	Male
							98	0	1	Tbh-GAL4	Male
							98	0	1	Tbh-GAL4	Male
							98	0	1	Tbh-GAL4	Male
							98	0	1	Tbh-GAL4	Male
							98	0	1	Tbh-GAL4	Male

## Sheet: Figure4
4a: HPLC quantifications of TA in TA and OA-fed flies.								4b: HPLC quantifications of OA in TA and OA-fed flies.							4c: Lifespan of TA-fed flies							4d: Height climbed by TA-fed female flies.					4e: TA-fed female flies with severe and severe plus moderate loss of gut barrier function.											4f: Lifespan of OA-fed flies
Food	Sex	TA/flyweight						Food	Sex	OA/flyweight					day	frequency	event (0=death, 1 = censored)	TA_conc	Sex			Day	Food	Height			Day	Frequency	Smurf levels	Food								day	frequency	event (0=death, 1 = censored)	OA_conc	Sex
control	Female	9.77648						control	Female	19.8442					1.5	0	0	0	Female			7	Control	16.6073			21	427	None	Control								3.5	0	0	0	Female
control	Female	10.8888						control	Female	29.4087					4	0	0	0	Female			7	Control	15.8255			21	0	Moderate	Control								7	0	0	0	Female
control	Female	11.408						control	Female	19.82					7	0	0	0	Female			7	Control	14.5242			21	0	Severe	Control								9	0	0	0	Female
control	Female	11.9131						control	Female	26.1053					9	1	0	0	Female			7	Control	17.2947			21	443	None	TA								11	0	0	0	Female
control	Female	11.0466						control	Female	21.9905					11	0	0	0	Female			7	Control	18.1342			21	0	Moderate	TA								14	0	0	0	Female
OA	Female	12.2429						OA	Female	28.4035					14	0	0	0	Female			7	Control	18.8898			21	0	Severe	TA								16	0	0	0	Female
OA	Female	7.82289						OA	Female	31.4879					16	0	0	0	Female			7	Control	15.6575			35	394	None	Control								18	0	0	0	Female
OA	Female	9.33561						OA	Female	24.4717					18	0	0	0	Female			7	Control	14.3982			35	0	Moderate	Control								21	0	0	0	Female
OA	Female	8.21752						OA	Female	23.2228					21	0	0	0	Female			7	Control	13.0969			35	1	Severe	Control								23	0	0	0	Female
TA	Female	14.3332						TA	Female	24.3985					23	0	0	0	Female			7	Control	14.6501			35	436	None	TA								25	0	0	0	Female
TA	Female	15.4879						TA	Female	24.6856					25	0	0	0	Female			7	Control	11.9635			35	0	Moderate	TA								28	0	0	0	Female
TA	Female	16.922						TA	Female	20.2037					28	0	0	0	Female			7	Control	11.6277			35	0	Severe	TA								30	0	0	0	Female
TA	Female	17.9721						TA	Female	19.1544					30	0	0	0	Female			7	Control	11.3759			49	379	None	Control								32	0	0	0	Female
TA	Female	17.4916						TA	Female	23.8719					32	1	0	0	Female			7	Control	13.013			49	1	Moderate	Control								35	0	0	0	Female
OA	Female	12.1018						control	Female	28.0393					35	0	0	0	Female			7	Control	12.8451			49	1	Severe	Control								37	0	0	0	Female
OA	Female	14.7155						control	Female	24.4464					37	2	0	0	Female			7	Control	12.3833			49	422	None	TA								39	0	0	0	Female
OA	Female	13.4349						control	Female	21.9531					39	0	0	0	Female			7	Control	11.8796			49	1	Moderate	TA								42	0	0	0	Female
control	Male	9.84491						OA	Female	36.2263					42	4	0	0	Female			7	Control	11.3339			49	0	Severe	TA								44	1	0	0	Female
control	Male	11.5624						OA	Female	30.6567					44	0	0	0	Female			7	Control	10.9141			63	251	None	Control								46	0	0	0	Female
control	Male	9.96189						TA	Female	18.9446					46	0	0	0	Female			7	Control	10.5363			63	33	Moderate	Control								49	1	0	0	Female
control	Male	10.7527						TA	Female	27.9181					49	5	0	0	Female			7	Control	8.05965			63	11	Severe	Control								51	0	0	0	Female
OA	Male	13.0587						control	Male	30.8972					51	3	0	0	Female			7	Control	6.96823			63	329	None	TA								53	3	0	0	Female
OA	Male	7.21304						control	Male	29.2591					53	4	0	0	Female			7	Control	6.42254			63	8	Moderate	TA								56	1	0	0	Female
OA	Male	13.0695						control	Male	38.8984					56	12	0	0	Female			7	Control	4.40762			63	3	Severe	TA								58	0	0	0	Female
OA	Male	12.2861						control	Male	28.6207					58	6	0	0	Female			7	Control	2.77051														60	1	0	0	Female
OA	Male	12.8261						control	Male	23.1585					60	2	0	0	Female			7	Control	8.31152														63	1	0	0	Female
TA	Male	14.2477						OA	Male	41.4364					63	23	0	0	Female			7	Control	8.22755														65	1	0	0	Female
TA	Male	26.673						OA	Male	30.0446					65	1	0	0	Female			7	Control	8.22755														67	4	0	0	Female
TA	Male	13.8919						OA	Male	32.8822					67	6	0	0	Female			7	Control	3.736														70	10	0	0	Female
TA	Male	16.481						OA	Male	30.5655					70	11	0	0	Female			7	Control	4.99532														72	5	0	0	Female
								OA	Male	27.984					72	9	0	0	Female			7	Control	1.67908														74	10	0	0	Female
								TA	Male	31.3684					74	10	0	0	Female			7	Control	7.84975														77	17	0	0	Female
								TA	Male	35.5253					77	13	0	0	Female			7	TA	13.6426														79	9	0	0	Female
								TA	Male	31.7912					79	14	0	0	Female			7	TA	8.94118														81	16	0	0	Female
								TA	Male	29.3128					81	4	0	0	Female			7	TA	7.0522														84	16	0	0	Female
								TA	Male	45.1975					84	2	0	0	Female			7	TA	6.38057														86	9	0	0	Female
															86	2	0	0	Female			7	TA	1.13339														88	5	0	0	Female
															88	1	0	0	Female			7	TA	0.839558														91	11	0	0	Female
															91	1	0	0	Female			7	TA	1.51118														93	7	0	0	Female
															93	0	0	0	Female			7	TA	2.51864														95	3	0	0	Female
															95	0	0	0	Female			7	TA	7.42999														98	3	0	0	Female
															98	0	0	0	Female			7	TA	7.89175														100	1	0	0	Female
															98	0	0	0	Female			7	TA	8.56338														102	0	0	0	Female
															98	0	0	0	Female			7	TA	13.0969														105	0	0	0	Female
															98	0	0	0	Female			7	TA	13.055														107	3	0	0	Female
															98	0	0	0	Female			7	TA	14.5242														107	0	0	0	Female
															98	0	0	0	Female			7	TA	13.6426														107	0	0	0	Female
															98	0	0	0	Female			7	TA	12.971														107	0	0	0	Female
															98	0	0	0	Female			7	TA	12.5092														107	0	0	0	Female
															98	0	0	0	Female			7	TA	11.4598														107	0	0	0	Female
															98	0	0	0	Female			7	TA	6.96823														107	0	0	0	Female
															98	0	0	0	Female			7	TA	6.5065														107	0	0	0	Female
															98	0	0	0	Female			7	TA	3.61006														107	0	0	0	Female
															98	0	0	0	Female			7	TA	2.9804														107	0	0	0	Female
															98	0	0	0	Female			7	TA	2.18281														107	0	0	0	Female
															98	0	0	0	Female			7	TA	1.13339														107	0	0	0	Female
															98	0	0	0	Female			7	TA	4.07179														107	0	0	0	Female
															98	0	0	0	Female			7	TA	3.94586														107	0	0	0	Female
															98	0	0	0	Female			7	TA	2.81247														107	0	0	0	Female
															98	0	0	0	Female			7	TA	3.56806														107	0	0	0	Female
															98	0	0	0	Female			7	TA	1.88898														107	0	0	0	Female
															98	0	0	0	Female			7	TA	6.6744														107	0	0	0	Female
															98	0	0	0	Female			7	TA	15.2797														107	0	0	0	Female
															98	0	0	0	Female			7	TA	14.3563														107	0	0	0	Female
															98	0	0	0	Female			7	TA	13.4328														107	0	0	0	Female
															98	0	0	0	Female			7	TA	12.6772														107	0	0	0	Female
															98	0	0	0	Female			7	TA	15.6995														107	0	0	0	Female
															98	0	0	0	Female			7	TA	13.055														107	0	0	0	Female
															98	0	0	0	Female			7	TA	12.6352														107	0	0	0	Female
															98	0	0	0	Female			7	TA	11.3759														107	0	0	0	Female
															98	0	0	0	Female			7	TA	11.5857														107	0	0	0	Female
															98	0	0	0	Female			7	Control	17.7473														107	0	0	0	Female
															98	0	0	0	Female			7	Control	15.9645														107	0	0	0	Female
															98	0	0	0	Female			7	Control	15.836														107	0	0	0	Female
															98	0	0	0	Female			7	Control	13.3626														107	0	0	0	Female
															1.5	0	1	0	Female			7	Control	8.41589														3.5	0	1	0	Female
															4	0	1	0	Female			7	Control	8.38377														7	0	1	0	Female
															7	0	1	0	Female			7	Control	5.9104														9	0	1	0	Female
															9	0	1	0	Female			7	Control	0.93153														11	0	1	0	Female
															11	0	1	0	Female			7	Control	1.31699														14	0	1	0	Female
															14	0	1	0	Female			7	Control	6.87405														16	0	1	0	Female
															16	0	1	0	Female			7	Control	8.15892														18	0	1	0	Female
															18	0	1	0	Female			7	Control	9.92561														21	0	1	0	Female
															21	0	1	0	Female			7	Control	10.6002														23	0	1	0	Female
															23	0	1	0	Female			7	Control	12.0778														25	0	1	0	Female
															25	0	1	0	Female			7	Control	14.519														28	0	1	0	Female
															28	0	1	0	Female			7	Control	16.5106														30	0	1	0	Female
															30	0	1	0	Female			7	Control	18.7591														32	0	1	0	Female
															32	0	1	0	Female			7	Control	14.4869														35	0	1	0	Female
															35	0	1	0	Female			7	Control	6.23161														37	0	1	0	Female
															37	0	1	0	Female			7	Control	5.20372														39	0	1	0	Female
															39	0	1	0	Female			7	Control	4.59341														42	0	1	0	Female
															42	0	1	0	Female			7	Control	1.15638														44	0	1	0	Female
															44	0	1	0	Female			7	Control	1.09214														46	0	1	0	Female
															46	0	1	0	Female			7	Control	0.642434														49	0	1	0	Female
															49	0	1	0	Female			7	Control	0.995773														51	3	1	0	Female
															51	0	1	0	Female			7	Control	1.38123														53	4	1	0	Female
															53	0	1	0	Female			7	Control	0.835165														56	0	1	0	Female
															56	10	1	0	Female			7	Control	1.4776														58	1	1	0	Female
															58	0	1	0	Female			7	Control	7.25951														60	0	1	0	Female
															60	0	1	0	Female			7	Control	8.38377														63	0	1	0	Female
															63	0	1	0	Female			7	Control	9.05833														65	0	1	0	Female
															65	0	1	0	Female			7	Control	10.3753														67	0	1	0	Female
															67	0	1	0	Female			7	Control	10.8571														70	0	1	0	Female
															70	0	1	0	Female			7	Control	13.9087														72	0	1	0	Female
															72	0	1	0	Female			7	Control	11.6602														74	0	1	0	Female
															74	0	1	0	Female			7	Control	10.8571														77	0	1	0	Female
															77	0	1	0	Female			7	Control	6.71344														79	0	1	0	Female
															79	0	1	0	Female			7	Control	6.10313														81	0	1	0	Female
															81	0	1	0	Female			7	Control	1.34911														84	0	1	0	Female
															84	0	1	0	Female			7	Control	1.73457														86	0	1	0	Female
															86	0	1	0	Female			7	Control	0.963652														88	0	1	0	Female
															88	0	1	0	Female			7	Control	1.09214														91	0	1	0	Female
															91	0	1	0	Female			7	TA	10.809														93	1	1	0	Female
															93	0	1	0	Female			7	TA	8.83347														95	0	1	0	Female
															95	0	1	0	Female			7	TA	8.35165														98	0	1	0	Female
															98	0	1	0	Female			7	TA	7.8377														100	0	1	0	Female
															98	0	1	0	Female			7	TA	8.09467														102	0	1	0	Female
															98	0	1	0	Female			7	TA	1.9273														105	0	1	0	Female
															98	0	1	0	Female			7	TA	1.50972														107	0	1	0	Female
															98	0	1	0	Female			7	TA	0.770921														107	0	1	0	Female
															98	0	1	0	Female			7	TA	1.15638														107	0	1	0	Female
															98	0	1	0	Female			7	TA	1.67033														107	0	1	0	Female
															98	0	1	0	Female			7	TA	1.79882														107	0	1	0	Female
															98	0	1	0	Female			7	TA	2.50549														107	0	1	0	Female
															98	0	1	0	Female			7	TA	10.3111														107	0	1	0	Female
															98	0	1	0	Female			7	TA	12.142														107	0	1	0	Female
															98	0	1	0	Female			7	TA	15.0008														107	0	1	0	Female
															98	0	1	0	Female			7	TA	18.6948														107	0	1	0	Female
															98	0	1	0	Female			7	TA	16.2857														107	0	1	0	Female
															98	0	1	0	Female			7	TA	12.9129														107	0	1	0	Female
															98	0	1	0	Female			7	TA	11.0499														107	0	1	0	Female
															98	0	1	0	Female			7	TA	8.03043														107	0	1	0	Female
															98	0	1	0	Female			7	TA	8.51226														107	0	1	0	Female
															98	0	1	0	Female			7	TA	4.59341														107	0	1	0	Female
															98	0	1	0	Female			7	TA	3.4049														107	0	1	0	Female
															98	0	1	0	Female			7	TA	1.22063														107	0	1	0	Female
															98	0	1	0	Female			7	TA	4.46492														107	0	1	0	Female
															98	0	1	0	Female			7	TA	4.8825														107	0	1	0	Female
															98	0	1	0	Female			7	TA	10.2468														107	0	1	0	Female
															98	0	1	0	Female			7	TA	10.568														107	0	1	0	Female
															98	0	1	0	Female			7	TA	13.2342														107	0	1	0	Female
															98	0	1	0	Female			7	TA	18.8233														107	0	1	0	Female
															98	0	1	0	Female			7	TA	12.7202														107	0	1	0	Female
															98	0	1	0	Female			7	TA	12.8487														107	0	1	0	Female
															98	0	1	0	Female			7	TA	7.03466														107	0	1	0	Female
															98	0	1	0	Female			7	TA	5.71767														107	0	1	0	Female
															98	0	1	0	Female			7	TA	1.89518														107	0	1	0	Female
															98	0	1	0	Female			7	TA	1.4776														107	0	1	0	Female
															98	0	1	0	Female			14	Control	12.8665														107	0	1	0	Female
															1.5	0	0	10	Female			14	Control	15.8647														3.5	1	0	1	Female
															4	0	0	10	Female			14	Control	14.6997														7	0	0	1	Female
															7	1	0	10	Female			14	Control	13.3634														9	0	0	1	Female
															9	0	0	10	Female			14	Control	10.9306														11	1	0	1	Female
															11	0	0	10	Female			14	Control	11.1362														14	0	0	1	Female
															14	0	0	10	Female			14	Control	10.6564														16	0	0	1	Female
															16	0	0	10	Female			14	Control	10.6564														18	0	0	1	Female
															18	0	0	10	Female			14	Control	11.6844														21	0	0	1	Female
															21	1	0	10	Female			14	Control	11.7872														23	0	0	1	Female
															23	0	0	10	Female			14	Control	11.1019														25	0	0	1	Female
															25	0	0	10	Female			14	Control	8.56628														28	1	0	1	Female
															28	0	0	10	Female			14	Control	7.67538														30	0	0	1	Female
															30	0	0	10	Female			14	Control	7.53832														32	0	0	1	Female
															32	0	0	10	Female			14	Control	7.12714														35	0	0	1	Female
															35	0	0	10	Female			14	Control	8.39495														37	0	0	1	Female
															37	1	0	10	Female			14	Control	8.39495														39	0	0	1	Female
															39	0	0	10	Female			14	Control	6.81876														42	1	0	1	Female
															42	0	0	10	Female			14	Control	6.20198														44	2	0	1	Female
															44	0	0	10	Female			14	Control	5.92786														46	0	0	1	Female
															46	1	0	10	Female			14	Control	6.64743														49	2	0	1	Female
															49	0	0	10	Female			14	Control	7.40126														51	0	0	1	Female
															51	2	0	10	Female			14	Control	2.56988														53	1	0	1	Female
															53	3	0	10	Female			14	Control	1.33634														56	3	0	1	Female
															56	9	0	10	Female			14	Control	1.26781														58	6	0	1	Female
															58	6	0	10	Female			14	Control	1.78179														60	2	0	1	Female
															60	3	0	10	Female			14	Control	1.26781														63	1	0	1	Female
															63	20	0	10	Female			14	Control	1.13075														65	12	0	1	Female
															65	8	0	10	Female			14	Control	2.12444														67	3	0	1	Female
															67	11	0	10	Female			14	Control	3.35798														70	7	0	1	Female
															70	34	0	10	Female			14	Control	1.19928														72	8	0	1	Female
															72	5	0	10	Female			14	Control	0.376916														74	3	0	1	Female
															74	0	0	10	Female			14	Control	1.30207														77	20	0	1	Female
															77	18	0	10	Female			14	Control	2.22723														79	6	0	1	Female
															79	4	0	10	Female			14	Control	4.52299														81	13	0	1	Female
															81	1	0	10	Female			14	TA	3.83769														84	8	0	1	Female
															84	3	0	10	Female			14	TA	4.76285														86	15	0	1	Female
															86	0	0	10	Female			14	TA	1.16501														88	21	0	1	Female
															88	0	0	10	Female			14	TA	0.479711														91	6	0	1	Female
															91	0	0	10	Female			14	TA	0.856628														93	6	0	1	Female
															93	0	0	10	Female			14	TA	7.67538														95	1	0	1	Female
															95	0	0	10	Female			14	TA	7.91524														98	1	0	1	Female
															98	0	0	10	Female			14	TA	8.42922														100	1	0	1	Female
															98	0	0	10	Female			14	TA	11.8215														102	1	0	1	Female
															98	0	0	10	Female			14	TA	13.7403														105	0	0	1	Female
															98	0	0	10	Female			14	TA	14.9739														107	0	0	1	Female
															98	0	0	10	Female			14	TA	11.7187														107	0	0	1	Female
															98	0	0	10	Female			14	TA	7.77818														107	0	0	1	Female
															98	0	0	10	Female			14	TA	4.11181														107	0	0	1	Female
															98	0	0	10	Female			14	TA	1.3706														107	0	0	1	Female
															98	0	0	10	Female			14	TA	0.890893														107	0	0	1	Female
															98	0	0	10	Female			14	TA	1.06222														107	0	0	1	Female
															98	0	0	10	Female			14	TA	5.85933														107	0	0	1	Female
															98	0	0	10	Female			14	TA	7.53832														107	0	0	1	Female
															98	0	0	10	Female			14	TA	8.32642														107	0	0	1	Female
															98	0	0	10	Female			14	TA	10.4509														107	0	0	1	Female
															98	0	0	10	Female			14	TA	10.862														107	0	0	1	Female
															98	0	0	10	Female			14	TA	11.4788														107	0	0	1	Female
															98	0	0	10	Female			14	TA	11.5816														107	0	0	1	Female
															98	0	0	10	Female			14	TA	11.3417														107	0	0	1	Female
															98	0	0	10	Female			14	TA	11.1704														107	0	0	1	Female
															98	0	0	10	Female			14	TA	10.5537														107	0	0	1	Female
															98	0	0	10	Female			14	TA	7.60685														107	0	0	1	Female
															98	0	0	10	Female			14	TA	3.87196														107	0	0	1	Female
															98	0	0	10	Female			14	TA	2.2615														107	0	0	1	Female
															98	0	0	10	Female			14	TA	2.02164														107	0	0	1	Female
															98	0	0	10	Female			14	TA	0.239856														107	0	0	1	Female
															98	0	0	10	Female			14	TA	1.13075														107	0	0	1	Female
															98	0	0	10	Female			14	TA	1.64472														107	0	0	1	Female
															98	0	0	10	Female			14	TA	1.40487														107	0	0	1	Female
															98	0	0	10	Female			14	TA	7.12714														107	0	0	1	Female
															98	0	0	10	Female			14	TA	12.6438														107	0	0	1	Female
															98	0	0	10	Female			14	TA	13.9802														107	0	0	1	Female
															98	0	0	10	Female			14	Control	18.0926														107	0	0	1	Female
															98	0	0	10	Female			14	Control	12.4126														107	0	0	1	Female
															98	0	0	10	Female			14	Control	12.6667														107	0	0	1	Female
															1.5	0	1	10	Female			14	Control	12.4489														3.5	0	1	1	Female
															4	0	1	10	Female			14	Control	13.2837														7	0	1	1	Female
															7	1	1	10	Female			14	Control	11.2512														9	0	1	1	Female
															9	0	1	10	Female			14	Control	11.3238														11	0	1	1	Female
															11	0	1	10	Female			14	Control	10.7794														14	0	1	1	Female
															14	0	1	10	Female			14	Control	8.63801														16	0	1	1	Female
															16	0	1	10	Female			14	Control	10.489														18	0	1	1	Female
															18	0	1	10	Female			14	Control	8.81948														21	0	1	1	Female
															21	0	1	10	Female			14	Control	8.78319														23	0	1	1	Female
															23	0	1	10	Female			14	Control	8.96466														25	0	1	1	Female
															25	0	1	10	Female			14	Control	10.8157														28	0	1	1	Female
															28	0	1	10	Female			14	Control	11.2149														30	0	1	1	Female
															30	0	1	10	Female			14	Control	8.16619														32	0	1	1	Female
															32	0	1	10	Female			14	Control	7.91213														35	0	1	1	Female
															35	0	1	10	Female			14	Control	8.20248														37	0	1	1	Female
															37	0	1	10	Female			14	Control	6.42407														39	0	1	1	Female
															39	0	1	10	Female			14	Control	6.06113														42	0	1	1	Female
															42	0	1	10	Female			14	Control	7.36772														44	0	1	1	Female
															44	0	1	10	Female			14	Control	2.25024														46	0	1	1	Female
															46	0	1	10	Female			14	Control	0.979943														49	0	1	1	Female
															49	0	1	10	Female			14	Control	0.617001														51	0	1	1	Female
															51	0	1	10	Female			14	Control	1.234														53	0	1	1	Female
															53	0	1	10	Female			14	Control	3.04871														56	0	1	1	Female
															56	0	1	10	Female			14	Control	3.23018														58	0	1	1	Female
															58	0	1	10	Female			14	Control	3.30277														60	0	1	1	Female
															60	0	1	10	Female			14	Control	2.68577														63	0	1	1	Female
															63	0	1	10	Female			14	Control	4.21012														65	0	1	1	Female
															65	0	1	10	Female			14	Control	3.77459														67	0	1	1	Female
															67	2	1	10	Female			14	Control	4.86342														70	0	1	1	Female
															70	0	1	10	Female			14	Control	4.89971														72	0	1	1	Female
															72	0	1	10	Female			14	TA	8.7469														74	0	1	1	Female
															74	0	1	10	Female			14	TA	8.49284														77	0	1	1	Female
															77	0	1	10	Female			14	TA	8.92837														79	0	1	1	Female
															79	0	1	10	Female			14	TA	7.4766														81	0	1	1	Female
															81	0	1	10	Female			14	TA	6.78701														84	0	1	1	Female
															84	0	1	10	Female			14	TA	5.98854														86	0	1	1	Female
															86	0	1	10	Female			14	TA	2.28653														88	0	1	1	Female
															88	0	1	10	Female			14	TA	0.979943														91	0	1	1	Female
															91	0	1	10	Female			14	TA	1.01624														93	0	1	1	Female
															93	0	1	10	Female			14	TA	2.54059														95	0	1	1	Female
															95	0	1	10	Female			14	TA	0.471824														98	0	1	1	Female
															98	0	1	10	Female			14	TA	1.12512														100	0	1	1	Female
															98	0	1	10	Female			14	TA	7.18625														102	0	1	1	Female
															98	0	1	10	Female			14	TA	7.98472														105	0	1	1	Female
															98	0	1	10	Female			14	TA	8.52913														107	0	1	1	Female
															98	0	1	10	Female			14	TA	7.11366														107	0	1	1	Female
															98	0	1	10	Female			14	TA	7.40401														107	0	1	1	Female
															98	0	1	10	Female			14	TA	8.78319														107	0	1	1	Female
															98	0	1	10	Female			14	TA	16.0783														107	0	1	1	Female
															98	0	1	10	Female			14	TA	13.0659														107	0	1	1	Female
															98	0	1	10	Female			14	TA	11.8319														107	0	1	1	Female
															98	0	1	10	Female			14	TA	11.4327														107	0	1	1	Female
															98	0	1	10	Female			14	TA	11.0697														107	0	1	1	Female
															98	0	1	10	Female			14	TA	8.7469														107	0	1	1	Female
															98	0	1	10	Female			14	TA	7.14995														107	0	1	1	Female
															98	0	1	10	Female			14	TA	8.56543														107	0	1	1	Female
															98	0	1	10	Female			14	TA	8.02101														107	0	1	1	Female
															98	0	1	10	Female			14	TA	8.16619														107	0	1	1	Female
															98	0	1	10	Female			14	TA	2.43171														107	0	1	1	Female
															98	0	1	10	Female			14	TA	2.06877														107	0	1	1	Female
															98	0	1	10	Female			14	TA	0.544413														107	0	1	1	Female
															98	0	1	10	Female			14	TA	0.762178														107	0	1	1	Female
															98	0	1	10	Female			21	Control	1.02395														107	0	1	1	Female
															98	0	1	10	Female			21	Control	0.91018														107	0	1	1	Female
															98	0	1	10	Female			21	Control	0.585115														107	0	1	1	Female
															98	0	1	10	Female			21	Control	1.82036														107	0	1	1	Female
															98	0	1	10	Female			21	Control	2.47049														107	0	1	1	Female
															98	0	1	10	Female			21	Control	5.72113														107	0	1	1	Female
															98	0	1	10	Female			21	Control	7.76903														107	0	1	1	Female
															98	0	1	10	Female			21	Control	6.11121														107	0	1	1	Female
															98	0	1	10	Female			21	Control	5.49358														107	0	1	1	Female
															98	0	1	10	Female			21	Control	15.8306														107	0	1	1	Female
															98	0	1	10	Female			21	Control	8.25663														107	0	1	1	Female
															98	0	1	10	Female			21	Control	7.63901														107	0	1	1	Female
															98	0	1	10	Female			21	Control	2.66553														107	0	1	1	Female
															1.5	0	0	25	Female			21	Control	1.78785														3.5	0	0	25	Female
															4	0	0	25	Female			21	Control	1.0077														7	0	0	25	Female
															7	0	0	25	Female			21	Control	0.617622														9	0	0	25	Female
															9	0	0	25	Female			21	Control	0.650128														11	0	0	25	Female
															11	1	0	25	Female			21	Control	1.23524														14	0	0	25	Female
															14	0	0	25	Female			21	Control	0.585115														16	0	0	25	Female
															16	0	0	25	Female			21	Control	4.51839														18	0	0	25	Female
															18	0	0	25	Female			21	Control	4.90847														21	0	0	25	Female
															21	0	0	25	Female			21	Control	6.04619														23	0	0	25	Female
															23	0	0	25	Female			21	Control	6.92387														25	0	0	25	Female
															25	0	0	25	Female			21	Control	8.1266														28	1	0	25	Female
															28	0	0	25	Female			21	Control	10.4021														30	0	0	25	Female
															30	0	0	25	Female			21	Control	7.63901														32	0	0	25	Female
															32	0	0	25	Female			21	Control	5.26604														35	0	0	25	Female
															35	1	0	25	Female			21	Control	5.5911														37	0	0	25	Female
															37	8	0	25	Female			21	Control	4.74594														39	0	0	25	Female
															39	1	0	25	Female			21	Control	5.81865														42	0	0	25	Female
															42	4	0	25	Female			21	Control	1.23524														44	0	0	25	Female
															44	2	0	25	Female			21	Control	1.13772														46	0	0	25	Female
															46	0	0	25	Female			21	Control	0.520103														49	1	0	25	Female
															49	12	0	25	Female			21	Control	1.5278														51	1	0	25	Female
															51	1	0	25	Female			21	Control	1.0077														53	1	0	25	Female
															53	3	0	25	Female			21	Control	3.64072														56	2	0	25	Female
															56	13	0	25	Female			21	Control	4.35586														58	2	0	25	Female
															58	13	0	25	Female			21	Control	6.95637														60	2	0	25	Female
															60	4	0	25	Female			21	Control	6.11121														63	6	0	25	Female
															63	13	0	25	Female			21	Control	7.57399														65	7	0	25	Female
															65	3	0	25	Female			21	Control	7.86655														67	4	0	25	Female
															67	3	0	25	Female			21	Control	8.45167														70	11	0	25	Female
															70	18	0	25	Female			21	TA	8.64671														72	5	0	25	Female
															72	4	0	25	Female			21	TA	8.38666														74	12	0	25	Female
															74	6	0	25	Female			21	TA	6.66382														77	9	0	25	Female
															77	19	0	25	Female			21	TA	3.34816														79	15	0	25	Female
															79	4	0	25	Female			21	TA	2.5355														81	13	0	25	Female
															81	0	0	25	Female			21	TA	1.88537														84	15	0	25	Female
															84	3	0	25	Female			21	TA	1.10522														86	8	0	25	Female
															86	0	0	25	Female			21	TA	0.975192														88	10	0	25	Female
															88	0	0	25	Female			21	TA	1.33276														91	8	0	25	Female
															91	2	0	25	Female			21	TA	1.20274														93	5	0	25	Female
															93	0	0	25	Female			21	TA	1.62532														95	0	0	25	Female
															95	0	0	25	Female			21	TA	5.03849														98	3	0	25	Female
															98	1	0	25	Female			21	TA	5.88366														100	0	0	25	Female
															98	0	0	25	Female			21	TA	8.41916														102	0	0	25	Female
															98	0	0	25	Female			21	TA	11.4098														105	0	0	25	Female
															98	0	0	25	Female			21	TA	8.80924														107	1	0	25	Female
															98	0	0	25	Female			21	TA	8.45167														107	0	0	25	Female
															98	0	0	25	Female			21	TA	8.15911														107	0	0	25	Female
															98	0	0	25	Female			21	TA	8.77673														107	0	0	25	Female
															98	0	0	25	Female			21	TA	7.05389														107	0	0	25	Female
															98	0	0	25	Female			21	TA	3.31565														107	0	0	25	Female
															98	0	0	25	Female			21	TA	1.82036														107	0	0	25	Female
															98	0	0	25	Female			21	TA	1.23524														107	0	0	25	Female
															98	0	0	25	Female			21	TA	0.942686														107	0	0	25	Female
															98	0	0	25	Female			21	TA	7.21642														107	0	0	25	Female
															98	0	0	25	Female			21	TA	8.02908														107	0	0	25	Female
															98	0	0	25	Female			21	TA	12.2224														107	0	0	25	Female
															98	0	0	25	Female			21	TA	5.39607														107	0	0	25	Female
															98	0	0	25	Female			21	TA	3.57571														107	0	0	25	Female
															98	0	0	25	Female			21	TA	2.0154														107	0	0	25	Female
															98	0	0	25	Female			21	TA	1.10522														107	0	0	25	Female
															98	0	0	25	Female			21	TA	1.04021														107	0	0	25	Female
															98	0	0	25	Female			21	Control	0.950806														107	0	0	25	Female
															98	0	0	25	Female			21	Control	3.89992														107	0	0	25	Female
															98	0	0	25	Female			21	Control	7.73537														107	0	0	25	Female
															98	0	0	25	Female			21	Control	8.73452														107	0	0	25	Female
															98	0	0	25	Female			21	Control	0.354538														107	0	0	25	Female
															98	0	0	25	Female			21	Control	8.08991														107	0	0	25	Female
															98	0	0	25	Female			21	Control	7.79983														107	0	0	25	Female
															98	0	0	25	Female			21	Control	3.44869														107	0	0	25	Female
															98	0	0	25	Female			21	Control	1.93384														107	0	0	25	Female
															98	0	0	25	Female			21	Control	1.83715														107	0	0	25	Female
															98	0	0	25	Female			21	Control	0.483461														107	0	0	25	Female
															98	0	0	25	Female			21	Control	1.35369														107	0	0	25	Female
															98	0	0	25	Female			21	Control	1.03138														107	0	0	25	Female
															98	0	0	25	Female			21	Control	3.60984														107	0	0	25	Female
															1.5	0	1	25	Female			21	Control	3.89992														3.5	0	1	25	Female
															4	1	1	25	Female			21	Control	7.57422														7	0	1	25	Female
															7	0	1	25	Female			21	Control	7.25191														9	0	1	25	Female
															9	0	1	25	Female			21	Control	7.50975														11	0	1	25	Female
															11	0	1	25	Female			21	Control	8.34775														14	0	1	25	Female
															14	0	1	25	Female			21	Control	8.79898														16	0	1	25	Female
															16	0	1	25	Female			21	Control	8.79898														18	0	1	25	Female
															18	0	1	25	Female			21	Control	2.38507														21	0	1	25	Female
															21	0	1	25	Female			21	Control	1.9983														23	0	1	25	Female
															23	0	1	25	Female			21	Control	1.48261														25	0	1	25	Female
															25	0	1	25	Female			21	Control	1.676														28	0	1	25	Female
															28	0	1	25	Female			21	Control	1.54707														30	1	1	25	Female
															30	0	1	25	Female			21	Control	0.999152														32	0	1	25	Female
															32	0	1	25	Female			21	Control	2.03053														35	0	1	25	Female
															35	0	1	25	Female			21	Control	3.22307														37	0	1	25	Female
															37	0	1	25	Female			21	Control	3.89992														39	0	1	25	Female
															39	0	1	25	Female			21	Control	3.89992														42	0	1	25	Female
															42	1	1	25	Female			21	Control	8.6056														44	0	1	25	Female
															44	0	1	25	Female			21	TA	8.28329														46	0	1	25	Female
															46	0	1	25	Female			21	TA	8.86344														49	0	1	25	Female
															49	0	1	25	Female			21	TA	2.67515														51	0	1	25	Female
															51	0	1	25	Female			21	TA	2.19169														53	0	1	25	Female
															53	0	1	25	Female			21	TA	1.54707														56	0	1	25	Female
															56	0	1	25	Female			21	TA	1.09584														58	0	1	25	Female
															58	0	1	25	Female			21	TA	1.61154														60	0	1	25	Female
															60	0	1	25	Female			21	TA	1.676														63	0	1	25	Female
															63	0	1	25	Female			21	TA	1.38592														65	0	1	25	Female
															65	0	1	25	Female			21	TA	4.80237														67	0	1	25	Female
															67	0	1	25	Female			21	TA	5.22137														70	1	1	25	Female
															70	0	1	25	Female			21	TA	8.31552														72	1	1	25	Female
															72	0	1	25	Female			21	TA	8.73452														74	0	1	25	Female
															74	0	1	25	Female			21	TA	7.96098														77	0	1	25	Female
															77	0	1	25	Female			21	TA	7.92875														79	0	1	25	Female
															79	0	1	25	Female			21	TA	6.38168														81	0	1	25	Female
															81	0	1	25	Female			21	TA	3.02969														84	0	1	25	Female
															84	0	1	25	Female			21	TA	2.03053														86	0	1	25	Female
															86	0	1	25	Female			21	TA	3.54538														88	0	1	25	Female
															88	0	1	25	Female			21	TA	1.64377														91	0	1	25	Female
															91	0	1	25	Female			21	TA	1.257														93	0	1	25	Female
															93	0	1	25	Female			21	TA	2.80407														95	0	1	25	Female
															95	0	1	25	Female			21	TA	2.4173														98	0	1	25	Female
															98	0	1	25	Female			21	TA	1.41815														100	0	1	25	Female
															98	0	1	25	Female			21	TA	3.96438														102	0	1	25	Female
															98	0	1	25	Female			21	TA	5.06022														105	0	1	25	Female
															98	0	1	25	Female			21	TA	8.57337														107	0	1	25	Female
															98	0	1	25	Female			21	TA	8.83121														107	0	1	25	Female
															98	0	1	25	Female			21	TA	10.9262														107	0	1	25	Female
															98	0	1	25	Female			21	TA	11.0551														107	0	1	25	Female
															98	0	1	25	Female			21	TA	4.35115														107	0	1	25	Female
															98	0	1	25	Female			21	TA	1.22477														107	0	1	25	Female
															98	0	1	25	Female			21	TA	1.54707														107	0	1	25	Female
															98	0	1	25	Female			21	TA	1.676														107	0	1	25	Female
															98	0	1	25	Female			21	TA	2.22392														107	0	1	25	Female
															98	0	1	25	Female			28	Control	16.6776														107	0	1	25	Female
															98	0	1	25	Female			28	Control	6.49601														107	0	1	25	Female
															98	0	1	25	Female			28	Control	6.0248														107	0	1	25	Female
															98	0	1	25	Female			28	Control	2.12046														107	0	1	25	Female
															98	0	1	25	Female			28	Control	1.21169														107	0	1	25	Female
															98	0	1	25	Female			28	Control	0.807795														107	0	1	25	Female
															98	0	1	25	Female			28	Control	1.37998														107	0	1	25	Female
															98	0	1	25	Female			28	Control	1.88485														107	0	1	25	Female
															98	0	1	25	Female			28	Control	0.908769														107	0	1	25	Female
															98	0	1	25	Female			28	Control	0.908769														107	0	1	25	Female
															98	0	1	25	Female			28	Control	3.29849														107	0	1	25	Female
															98	0	1	25	Female			28	Control	5.11603														107	0	1	25	Female
															98	0	1	25	Female			28	Control	5.68822														107	0	1	25	Female
															98	0	1	25	Female			28	Control	5.21701														107	0	1	25	Female
															98	0	1	25	Female			28	Control	4.44287														107	0	1	25	Female
															98	0	1	25	Female			28	Control	2.96191														107	0	1	25	Female
															98	0	1	25	Female			28	Control	2.96191														107	0	1	25	Female
															98	0	1	25	Female			28	Control	2.28875														107	0	1	25	Female
															98	0	1	25	Female			28	Control	2.05314														107	0	1	25	Female
															98	0	1	25	Female			28	Control	0.673162														107	0	1	25	Female
															98	0	1	25	Female			28	Control	5.31798														107	0	1	25	Female
															98	0	1	25	Female			28	Control	5.28432														107	0	1	25	Female
															1.5	0	0	50	Female			28	Control	4.94774														3.5	0	0	50	Female
															4	0	0	50	Female			28	Control	4.88043														7	0	0	50	Female
															7	1	0	50	Female			28	Control	4.30824														9	0	0	50	Female
															9	1	0	50	Female			28	Control	4.64482														11	0	0	50	Female
															11	0	0	50	Female			28	Control	4.20726														14	0	0	50	Female
															14	0	0	50	Female			28	Control	3.56776														16	0	0	50	Female
															16	0	0	50	Female			28	Control	1.78388														18	0	0	50	Female
															18	0	0	50	Female			28	Control	1.17803														21	0	0	50	Female
															21	0	0	50	Female			28	Control	7.37112														23	0	0	50	Female
															23	0	0	50	Female			28	Control	5.89017														25	0	0	50	Female
															25	0	0	50	Female			28	Control	5.45261														28	0	0	50	Female
															28	0	0	50	Female			28	Control	4.84677														30	0	0	50	Female
															30	0	0	50	Female			28	Control	1.78388														32	0	0	50	Female
															32	0	0	50	Female			28	Control	0.471213														35	0	0	50	Female
															35	0	0	50	Female			28	TA	6.49601														37	0	0	50	Female
															37	1	0	50	Female			28	TA	5.28432														39	0	0	50	Female
															39	0	0	50	Female			28	TA	4.3419														42	1	0	50	Female
															42	2	0	50	Female			28	TA	3.90434														44	0	0	50	Female
															44	0	0	50	Female			28	TA	2.18778														46	0	0	50	Female
															46	1	0	50	Female			28	TA	1.00974														49	0	0	50	Female
															49	0	0	50	Female			28	TA	1.4473														51	1	0	50	Female
															51	3	0	50	Female			28	TA	0.774136														53	0	0	50	Female
															53	3	0	50	Female			28	TA	0.572188														56	0	0	50	Female
															56	2	0	50	Female			28	TA	0.908769														58	3	0	50	Female
															58	4	0	50	Female			28	TA	1.24535														60	0	0	50	Female
															60	1	0	50	Female			28	TA	2.72631														63	1	0	50	Female
															63	11	0	50	Female			28	TA	4.51019														65	2	0	50	Female
															65	2	0	50	Female			28	TA	5.95748														67	4	0	50	Female
															67	6	0	50	Female			28	TA	4.77945														70	5	0	50	Female
															70	17	0	50	Female			28	TA	11.9823														72	3	0	50	Female
															72	10	0	50	Female			28	TA	8.17892														74	3	0	50	Female
															74	15	0	50	Female			28	TA	8.41453														77	11	0	50	Female
															77	28	0	50	Female			28	TA	8.41453														79	10	0	50	Female
															79	5	0	50	Female			28	TA	5.18335														81	22	0	50	Female
															81	15	0	50	Female			28	TA	4.54384														84	18	0	50	Female
															84	8	0	50	Female			28	TA	4.47653														86	21	0	50	Female
															86	0	0	50	Female			28	TA	4.47653														88	21	0	50	Female
															88	1	0	50	Female			28	TA	2.59167														91	13	0	50	Female
															91	4	0	50	Female			28	TA	1.78388														93	6	0	50	Female
															93	0	0	50	Female			28	TA	1.17803														95	0	0	50	Female
															95	0	0	50	Female			28	TA	1.41364														98	2	0	50	Female
															98	1	0	50	Female			28	TA	0.942427														100	1	0	50	Female
															98	0	0	50	Female			28	TA	1.11072														102	1	0	50	Female
															98	0	0	50	Female			28	TA	4.37555														105	0	0	50	Female
															98	0	0	50	Female			28	TA	4.3419														107	0	0	50	Female
															98	0	0	50	Female			28	TA	5.48627														107	0	0	50	Female
															98	0	0	50	Female			28	TA	7.70771														107	0	0	50	Female
															98	0	0	50	Female			28	TA	8.1116														107	0	0	50	Female
															98	0	0	50	Female			28	TA	8.54916														107	0	0	50	Female
															98	0	0	50	Female			28	TA	8.21258														107	0	0	50	Female
															98	0	0	50	Female			28	TA	3.80337														107	0	0	50	Female
															98	0	0	50	Female			28	TA	2.79362														107	0	0	50	Female
															98	0	0	50	Female			28	TA	2.65899														107	0	0	50	Female
															98	0	0	50	Female			28	TA	1.8512														107	0	0	50	Female
															98	0	0	50	Female			28	TA	1.8512														107	0	0	50	Female
															98	0	0	50	Female			28	TA	1.27901														107	0	0	50	Female
															98	0	0	50	Female			28	TA	1.11072														107	0	0	50	Female
															98	0	0	50	Female			28	TA	2.82728														107	0	0	50	Female
															98	0	0	50	Female			28	Control	7.03767														107	0	0	50	Female
															98	0	0	50	Female			28	Control	5.75964														107	0	0	50	Female
															98	0	0	50	Female			28	Control	6.74798														107	0	0	50	Female
															98	0	0	50	Female			28	Control	5.79372														107	0	0	50	Female
															98	0	0	50	Female			28	Control	2.9991														107	0	0	50	Female
															98	0	0	50	Female			28	Control	2.24933														107	0	0	50	Female
															98	0	0	50	Female			28	Control	0.852018														107	0	0	50	Female
															98	0	0	50	Female			28	Control	4.43049														107	0	0	50	Female
															98	0	0	50	Female			28	Control	4.53274														107	0	0	50	Female
															98	0	0	50	Female			28	Control	3.06726														107	0	0	50	Female
															98	0	0	50	Female			28	Control	2.18117														107	0	0	50	Female
															98	0	0	50	Female			28	Control	2.38565														107	0	0	50	Female
															98	0	0	50	Female			28	Control	1.60179														107	0	0	50	Female
															98	0	0	50	Female			28	Control	1.0565														107	0	0	50	Female
															98	0	0	50	Female			28	Control	0.749776														107	0	0	50	Female
															98	0	0	50	Female			28	Control	1.0565														107	0	0	50	Female
															98	0	0	50	Female			28	Control	0.681614														107	0	0	50	Female
															1.5	0	1	50	Female			28	Control	0.920179														3.5	0	1	50	Female
															4	0	1	50	Female			28	Control	3.27175														7	0	1	50	Female
															7	1	1	50	Female			28	Control	3.85112														9	0	1	50	Female
															9	0	1	50	Female			28	Control	4.56682														11	0	1	50	Female
															11	0	1	50	Female			28	Control	5.07803														14	0	1	50	Female
															14	0	1	50	Female			28	Control	5.41883														16	0	1	50	Female
															16	0	1	50	Female			28	Control	5.75964														18	0	1	50	Female
															18	0	1	50	Female			28	Control	8.6565														21	0	1	50	Female
															21	0	1	50	Female			28	Control	8.3157														23	0	1	50	Female
															23	0	1	50	Female			28	Control	8.4861														25	0	1	50	Female
															25	0	1	50	Female			28	Control	4.26009														28	0	1	50	Female
															28	0	1	50	Female			28	Control	3.8852														30	0	1	50	Female
															30	0	1	50	Female			28	Control	3.06726														32	0	1	50	Female
															32	0	1	50	Female			28	Control	2.72646														35	0	1	50	Female
															35	0	1	50	Female			28	Control	3.64664														37	0	1	50	Female
															37	0	1	50	Female			28	Control	1.36323														39	0	1	50	Female
															39	0	1	50	Female			28	Control	1.22691														42	0	1	50	Female
															42	0	1	50	Female			28	Control	0.715695														44	0	1	50	Female
															44	0	1	50	Female			28	Control	0.817937														46	0	1	50	Female
															46	0	1	50	Female			28	Control	1.36323														49	0	1	50	Female
															49	0	1	50	Female			28	Control	1.19283														51	0	1	50	Female
															51	0	1	50	Female			28	Control	1.80628														53	0	1	50	Female
															53	0	1	50	Female			28	Control	2.04484														56	0	1	50	Female
															56	0	1	50	Female			28	Control	3.37399														58	0	1	50	Female
															58	0	1	50	Female			28	Control	3.91928														60	0	1	50	Female
															60	0	1	50	Female			28	Control	6.74798														63	0	1	50	Female
															63	0	1	50	Female			28	Control	8.69058														65	0	1	50	Female
															65	1	1	50	Female			28	TA	13.2574														67	0	1	50	Female
															67	0	1	50	Female			28	TA	4.6009														70	0	1	50	Female
															70	0	1	50	Female			28	TA	4.70314														72	0	1	50	Female
															72	0	1	50	Female			28	TA	4.97578														74	0	1	50	Female
															74	0	1	50	Female			28	TA	4.39641														77	0	1	50	Female
															77	0	1	50	Female			28	TA	2.62422														79	0	1	50	Female
															79	0	1	50	Female			28	TA	1.46547														81	0	1	50	Female
															81	0	1	50	Female			28	TA	0.886099														84	0	1	50	Female
															84	0	1	50	Female			28	TA	3.78296														86	0	1	50	Female
															86	0	1	50	Female			28	TA	0.886099														88	1	1	50	Female
															88	0	1	50	Female			28	TA	1.63587														91	0	1	50	Female
															91	0	1	50	Female			28	TA	5.62332														93	0	1	50	Female
															93	0	1	50	Female			28	TA	5.62332														95	0	1	50	Female
															95	0	1	50	Female			28	TA	5.72556														98	0	1	50	Female
															98	0	1	50	Female			28	TA	6.23677														100	0	1	50	Female
															98	0	1	50	Female			28	TA	8.62242														102	0	1	50	Female
															98	0	1	50	Female			28	TA	12.6439														105	0	1	50	Female
															98	0	1	50	Female			28	TA	13.53														107	0	1	50	Female
															98	0	1	50	Female			28	TA	7.29327														107	0	1	50	Female
															98	0	1	50	Female			28	TA	6.37309														107	0	1	50	Female
															98	0	1	50	Female			28	TA	6.57758														107	0	1	50	Female
															98	0	1	50	Female			28	TA	5.69148														107	0	1	50	Female
															98	0	1	50	Female			28	TA	4.43049														107	0	1	50	Female
															98	0	1	50	Female			28	TA	2.86278														107	0	1	50	Female
															98	0	1	50	Female			28	TA	1.29507														107	0	1	50	Female
															98	0	1	50	Female			28	TA	0.95426														107	0	1	50	Female
															98	0	1	50	Female			28	TA	1.49955														107	0	1	50	Female
															98	0	1	50	Female			28	TA	1.19283														107	0	1	50	Female
															98	0	1	50	Female			28	TA	5.75964														107	0	1	50	Female
															98	0	1	50	Female			28	TA	6.78206														107	0	1	50	Female
															98	0	1	50	Female			28	TA	7.53184														107	0	1	50	Female
															98	0	1	50	Female			28	TA	8.6565														107	0	1	50	Female
															98	0	1	50	Female			28	TA	8.75874														107	0	1	50	Female
															98	0	1	50	Female			28	TA	6.5435														107	0	1	50	Female
															98	0	1	50	Female			28	TA	3.8852														107	0	1	50	Female
															98	0	1	50	Female			28	TA	1.87444														107	0	1	50	Female
															98	0	1	50	Female			28	TA	1.32915														107	0	1	50	Female
															98	0	1	50	Female			28	TA	1.15874														107	0	1	50	Female
															98	0	1	50	Female			28	TA	1.29507														107	0	1	50	Female
															98	0	1	50	Female			36	Control	4.72896														107	0	1	50	Female
															98	0	1	50	Female			36	Control	4.1736														107	0	1	50	Female
															98	0	1	50	Female			36	Control	2.25509														107	0	1	50	Female
															98	0	1	50	Female			36	Control	1.07706														107	0	1	50	Female
															98	0	1	50	Female			36	Control	0.740478														107	0	1	50	Female
															98	0	1	50	Female			36	Control	0.673162														107	0	1	50	Female
															98	0	1	50	Female			36	Control	1.17803														107	0	1	50	Female
															98	0	1	50	Female			36	Control	0.605846														107	0	1	50	Female
															98	0	1	50	Female			36	Control	0.673162														107	0	1	50	Female
															1.5	0	0	100	Female			36	Control	0.942427														3.5	0	0	100	Female
															4	0	0	100	Female			36	Control	1.0434														7	0	0	100	Female
															7	1	0	100	Female			36	Control	0.807795														9	0	0	100	Female
															9	0	0	100	Female			36	Control	0.504872														11	0	0	100	Female
															11	0	0	100	Female			36	Control	1.91851														14	0	0	100	Female
															14	0	0	100	Female			36	Control	7.37112														16	0	0	100	Female
															16	2	0	100	Female			36	Control	7.97697														18	0	0	100	Female
															18	0	0	100	Female			36	Control	4.30824														21	0	0	100	Female
															21	1	0	100	Female			36	Control	1.41364														23	0	0	100	Female
															23	0	0	100	Female			36	Control	1.58193														25	1	0	100	Female
															25	0	0	100	Female			36	Control	1.21169														28	0	0	100	Female
															28	0	0	100	Female			36	Control	0.403897														30	0	0	100	Female
															30	0	0	100	Female			36	Control	0.976085														32	0	0	100	Female
															32	0	0	100	Female			36	Control	0.875111														35	0	0	100	Female
															35	0	0	100	Female			36	Control	1.00974														37	1	0	100	Female
															37	0	0	100	Female			36	Control	0.740478														39	0	0	100	Female
															39	0	0	100	Female			36	Control	0.70682														42	3	0	100	Female
															42	1	0	100	Female			36	Control	0.302923														44	1	0	100	Female
															44	0	0	100	Female			36	Control	3.36581														46	5	0	100	Female
															46	0	0	100	Female			36	Control	7.20283														49	2	0	100	Female
															49	0	0	100	Female			36	Control	7.60673														51	10	0	100	Female
															51	0	0	100	Female			36	Control	4.64482														53	6	0	100	Female
															53	0	0	100	Female			36	Control	3.26484														56	5	0	100	Female
															56	0	0	100	Female			36	Control	2.96191														58	3	0	100	Female
															58	1	0	100	Female			36	Control	1.41364														60	2	0	100	Female
															60	3	0	100	Female			36	Control	0.942427														63	2	0	100	Female
															63	3	0	100	Female			36	Control	0.403897														65	7	0	100	Female
															65	6	0	100	Female			36	Control	0.504872														67	4	0	100	Female
															67	4	0	100	Female			36	TA	4.07263														70	11	0	100	Female
															70	8	0	100	Female			36	TA	1.58193														72	4	0	100	Female
															72	10	0	100	Female			36	TA	0.841453														74	6	0	100	Female
															74	11	0	100	Female			36	TA	0.471213														77	15	0	100	Female
															77	28	0	100	Female			36	TA	1.00974														79	15	0	100	Female
															79	5	0	100	Female			36	TA	1.4473														81	5	0	100	Female
															81	6	0	100	Female			36	TA	0.807795														84	8	0	100	Female
															84	14	0	100	Female			36	TA	1.37998														86	6	0	100	Female
															86	2	0	100	Female			36	TA	7.84234														88	4	0	100	Female
															88	2	0	100	Female			36	TA	7.50576														91	7	0	100	Female
															91	5	0	100	Female			36	TA	6.96723														93	8	0	100	Female
															93	2	0	100	Female			36	TA	1.58193														95	3	0	100	Female
															95	2	0	100	Female			36	TA	1.64925														98	4	0	100	Female
															98	2	0	100	Female			36	TA	1.21169														100	3	0	100	Female
															98	0	0	100	Female			36	TA	0.942427														102	0	0	100	Female
															98	0	0	100	Female			36	TA	1.58193														105	0	0	100	Female
															98	0	0	100	Female			36	TA	1.24535														107	0	0	100	Female
															98	0	0	100	Female			36	TA	1.17803														107	0	0	100	Female
															98	0	0	100	Female			36	TA	1.37998														107	0	0	100	Female
															98	0	0	100	Female			36	TA	1.21169														107	0	0	100	Female
															98	0	0	100	Female			36	TA	0.976085														107	0	0	100	Female
															98	0	0	100	Female			36	TA	3.26484														107	0	0	100	Female
															98	0	0	100	Female			36	TA	4.03897														107	0	0	100	Female
															98	0	0	100	Female			36	TA	4.1736														107	0	0	100	Female
															98	0	0	100	Female			36	TA	8.21258														107	0	0	100	Female
															98	0	0	100	Female			36	TA	8.41453														107	0	0	100	Female
															98	0	0	100	Female			36	TA	8.27989														107	0	0	100	Female
															98	0	0	100	Female			36	TA	6.0248														107	0	0	100	Female
															98	0	0	100	Female			36	TA	5.18335														107	0	0	100	Female
															98	0	0	100	Female			36	TA	1.81754														107	0	0	100	Female
															98	0	0	100	Female			36	TA	1.68291														107	0	0	100	Female
															98	0	0	100	Female			36	TA	1.11072														107	0	0	100	Female
															98	0	0	100	Female			36	TA	0.673162														107	0	0	100	Female
															98	0	0	100	Female			36	TA	0.673162														107	0	0	100	Female
															98	0	0	100	Female			36	TA	1.34632														107	0	0	100	Female
															98	0	0	100	Female			36	TA	0.908769														107	0	0	100	Female
															98	0	0	100	Female			36	TA	0.740478														107	0	0	100	Female
															98	0	0	100	Female			36	TA	1.48096														107	0	0	100	Female
															98	0	0	100	Female			36	TA	1.78388														107	0	0	100	Female
															98	0	0	100	Female			36	TA	1.81754														107	0	0	100	Female
															98	0	0	100	Female			36	TA	0.875111														107	0	0	100	Female
															98	0	0	100	Female			36	TA	4.24092														107	0	0	100	Female
															98	0	0	100	Female			36	TA	4.61116														107	0	0	100	Female
															98	0	0	100	Female			36	Control	4.91011														107	0	0	100	Female
															98	0	0	100	Female			36	Control	4.10545														107	0	0	100	Female
															98	0	0	100	Female			36	Control	1.47796														107	0	0	100	Female
															98	0	0	100	Female			36	Control	0.952463														107	0	0	100	Female
															1.5	0	1	100	Female			36	Control	0.525497														3.5	0	1	100	Female
															4	0	1	100	Female			36	Control	0.591184														7	0	1	100	Female
															7	0	1	100	Female			36	Control	0.492653														9	0	1	100	Female
															9	0	1	100	Female			36	Control	0.492653														11	0	1	100	Female
															11	0	1	100	Female			36	Control	0.952463														14	0	1	100	Female
															14	0	1	100	Female			36	Control	0.624028														16	0	1	100	Female
															16	0	1	100	Female			36	Control	1.8064														18	0	1	100	Female
															18	0	1	100	Female			36	Control	2.75886														21	0	1	100	Female
															21	0	1	100	Female			36	Control	2.95592														23	0	1	100	Female
															23	0	1	100	Female			36	Control	4.13829														25	0	1	100	Female
															25	0	1	100	Female			36	Control	6.1089														28	0	1	100	Female
															28	0	1	100	Female			36	Control	8.34226														30	0	1	100	Female
															30	0	1	100	Female			36	Control	2.5618														32	0	1	100	Female
															32	0	1	100	Female			36	Control	1.05099														35	0	1	100	Female
															35	0	1	100	Female			36	Control	1.05099														37	0	1	100	Female
															37	0	1	100	Female			36	Control	0.558341														39	0	1	100	Female
															39	0	1	100	Female			36	Control	0.591184														42	0	1	100	Female
															42	0	1	100	Female			36	Control	1.5108														44	0	1	100	Female
															44	0	1	100	Female			36	Control	0.91962														46	0	1	100	Female
															46	0	1	100	Female			36	Control	1.18237														49	0	1	100	Female
															49	0	1	100	Female			36	Control	0.722558														51	0	1	100	Female
															51	0	1	100	Female			36	Control	0.426966														53	0	1	100	Female
															53	0	1	100	Female			36	Control	0.985307														56	0	1	100	Female
															56	0	1	100	Female			36	Control	3.08729														58	0	1	100	Female
															58	0	1	100	Female			36	Control	3.48142														60	0	1	100	Female
															60	0	1	100	Female			36	Control	6.20743														63	0	1	100	Female
															63	0	1	100	Female			36	Control	6.6344														65	0	1	100	Female
															65	2	1	100	Female			36	Control	7.75108														67	0	1	100	Female
															67	0	1	100	Female			36	Control	5.58341														70	0	1	100	Female
															70	0	1	100	Female			36	Control	4.79516														72	0	1	100	Female
															72	0	1	100	Female			36	Control	6.6344														74	0	1	100	Female
															74	0	1	100	Female			36	Control	1.24806														77	1	1	100	Female
															77	1	1	100	Female			36	Control	0.985307														79	0	1	100	Female
															79	0	1	100	Female			36	Control	0.985307														81	0	1	100	Female
															81	0	1	100	Female			36	Control	1.08384														84	0	1	100	Female
															84	0	1	100	Female			36	TA	6.79862														86	0	1	100	Female
															86	0	1	100	Female			36	TA	7.84961														88	0	1	100	Female
															88	0	1	100	Female			36	TA	9.03198														91	0	1	100	Female
															91	0	1	100	Female			36	TA	3.97407														93	0	1	100	Female
															93	0	1	100	Female			36	TA	4.33535														95	0	1	100	Female
															95	0	1	100	Female			36	TA	3.08729														98	0	1	100	Female
															98	0	1	100	Female			36	TA	0.886776														100	0	1	100	Female
															98	0	1	100	Female			36	TA	0.558341														102	0	1	100	Female
															98	0	1	100	Female			36	TA	0.853933														105	0	1	100	Female
															98	0	1	100	Female			36	TA	0.558341														107	0	1	100	Female
															98	0	1	100	Female			36	TA	1.5108														107	0	1	100	Female
															98	0	1	100	Female			36	TA	1.14952														107	0	1	100	Female
															98	0	1	100	Female			36	TA	4.20398														107	0	1	100	Female
															98	0	1	100	Female			36	TA	4.69663														107	0	1	100	Female
															98	0	1	100	Female			36	TA	5.3535														107	0	1	100	Female
															98	0	1	100	Female			36	TA	7.29127														107	0	1	100	Female
															98	0	1	100	Female			36	TA	8.04667														107	0	1	100	Female
															98	0	1	100	Female			36	TA	7.58686														107	0	1	100	Female
															98	0	1	100	Female			36	TA	4.63094														107	0	1	100	Female
															98	0	1	100	Female			36	TA	4.36819														107	0	1	100	Female
															98	0	1	100	Female			36	TA	3.71132														107	0	1	100	Female
															98	0	1	100	Female			36	TA	1.47796														107	0	1	100	Female
															98	0	1	100	Female			36	TA	1.2809														107	0	1	100	Female
															98	0	1	100	Female			36	TA	0.788245														107	0	1	100	Female
															98	0	1	100	Female			36	TA	0.591184														107	0	1	100	Female
															98	0	1	100	Female			36	TA	0.656871														107	0	1	100	Female
															98	0	1	100	Female			36	TA	0.91962														107	0	1	100	Female
															98	0	1	100	Female			36	TA	1.14952														107	0	1	100	Female
															98	0	1	100	Female			36	TA	2.23336														107	0	1	100	Female
															98	0	1	100	Female			36	TA	3.3172														107	0	1	100	Female
															98	0	1	100	Female			36	TA	4.20398														107	0	1	100	Female
															98	0	1	100	Female			36	TA	4.5981														107	0	1	100	Female
															98	0	1	100	Female			36	TA	8.53933														107	0	1	100	Female
															98	0	1	100	Female			36	TA	8.70354														107	0	1	100	Female
															98	0	1	100	Female			36	TA	3.08729														107	0	1	100	Female
															98	0	1	100	Female			36	TA	1.54365														107	0	1	100	Female
															98	0	1	100	Female			36	TA	1.24806														107	0	1	100	Female
															98	0	1	100	Female			36	TA	0.525497														107	0	1	100	Female
															98	0	1	100	Female			36	TA	0.821089														107	0	1	100	Female
															98	0	1	100	Female			42	Control	4.83607														107	0	1	100	Female
															1.5	0	0	0	Male			42	Control	3.11475														3.5	2	0	0	Male
															4	0	0	0	Male			42	Control	0.95082														7	1	0	0	Male
															7	0	0	0	Male			42	Control	0.393443														9	0	0	0	Male
															9	0	0	0	Male			42	Control	0.557377														11	0	0	0	Male
															11	1	0	0	Male			42	Control	0.229508														14	1	0	0	Male
															14	0	0	0	Male			42	Control	0.721311														16	0	0	0	Male
															16	0	0	0	Male			42	Control	0.655738														18	1	0	0	Male
															18	0	0	0	Male			42	Control	0.918033														21	0	0	0	Male
															21	0	0	0	Male			42	Control	3.34426														23	2	0	0	Male
															23	0	0	0	Male			42	Control	6.95082														25	0	0	0	Male
															25	0	0	0	Male			42	Control	7.14754														28	1	0	0	Male
															28	1	0	0	Male			42	Control	5.31148														30	3	0	0	Male
															30	0	0	0	Male			42	Control	2.45902														32	0	0	0	Male
															32	1	0	0	Male			42	Control	1.40984														35	0	0	0	Male
															35	1	0	0	Male			42	Control	1.04918														37	2	0	0	Male
															37	1	0	0	Male			42	Control	1.01639														39	0	0	0	Male
															39	1	0	0	Male			42	Control	0.852459														42	3	0	0	Male
															42	2	0	0	Male			42	Control	0.459016														44	3	0	0	Male
															44	0	0	0	Male			42	Control	0.688525														46	4	0	0	Male
															46	0	0	0	Male			42	Control	0.393443														49	5	0	0	Male
															49	0	0	0	Male			42	Control	0.885246														51	1	0	0	Male
															51	2	0	0	Male			42	Control	0.819672														53	13	0	0	Male
															53	8	0	0	Male			42	Control	0.655738														56	5	0	0	Male
															56	10	0	0	Male			42	Control	0.95082														58	3	0	0	Male
															58	7	0	0	Male			42	Control	0.42623														60	8	0	0	Male
															60	10	0	0	Male			42	Control	4.19672														63	11	0	0	Male
															63	16	0	0	Male			42	Control	7.47541														65	13	0	0	Male
															65	9	0	0	Male			42	Control	7.47541														67	11	0	0	Male
															67	6	0	0	Male			42	Control	0.885246														70	14	0	0	Male
															70	23	0	0	Male			42	Control	0.491803														72	13	0	0	Male
															72	13	0	0	Male			42	Control	0.229508														74	6	0	0	Male
															74	0	0	0	Male			42	Control	0.754098														77	7	0	0	Male
															77	3	0	0	Male			42	TA	8.4918														79	2	0	0	Male
															79	0	0	0	Male			42	TA	8.59016														81	0	0	0	Male
															81	1	0	0	Male			42	TA	1.31148														84	1	0	0	Male
															84	1	0	0	Male			42	TA	0.786885														86	0	0	0	Male
															86	0	0	0	Male			42	TA	1.01639														88	0	0	0	Male
															88	0	0	0	Male			42	TA	0.590164														91	0	0	0	Male
															91	0	0	0	Male			42	TA	1.11475														93	0	0	0	Male
															93	0	0	0	Male			42	TA	1.54098														95	0	0	0	Male
															95	0	0	0	Male			42	TA	2.29508														98	0	0	0	Male
															98	1	0	0	Male			42	TA	1.34426														100	0	0	0	Male
															98	0	0	0	Male			42	TA	0.852459														102	0	0	0	Male
															98	0	0	0	Male			42	TA	0.95082														105	0	0	0	Male
															98	0	0	0	Male			42	TA	1.11475														107	0	0	0	Male
															98	0	0	0	Male			42	TA	0.393443														107	0	0	0	Male
															98	0	0	0	Male			42	TA	0.918033														107	0	0	0	Male
															98	0	0	0	Male			42	TA	7.04918														107	0	0	0	Male
															98	0	0	0	Male			42	TA	2.68852														107	0	0	0	Male
															98	0	0	0	Male			42	TA	1.08197														107	0	0	0	Male
															98	0	0	0	Male			42	TA	0.721311														107	0	0	0	Male
															98	0	0	0	Male			42	TA	1.27869														107	0	0	0	Male
															98	0	0	0	Male			42	TA	1.27869														107	0	0	0	Male
															98	0	0	0	Male			42	TA	0.983607														107	0	0	0	Male
															98	0	0	0	Male			42	TA	1.04918														107	0	0	0	Male
															98	0	0	0	Male			42	TA	3.47541														107	0	0	0	Male
															98	0	0	0	Male			42	TA	6.13115														107	0	0	0	Male
															98	0	0	0	Male			42	TA	8.55738														107	0	0	0	Male
															98	0	0	0	Male			42	TA	1.93443														107	0	0	0	Male
															98	0	0	0	Male			42	TA	2														107	0	0	0	Male
															98	0	0	0	Male			42	TA	1.21311														107	0	0	0	Male
															98	0	0	0	Male			42	TA	0.885246														107	0	0	0	Male
															98	0	0	0	Male			42	TA	0.52459														107	0	0	0	Male
															98	0	0	0	Male			42	TA	1.11475														107	0	0	0	Male
															98	0	0	0	Male			42	TA	0.754098														107	0	0	0	Male
															98	0	0	0	Male			42	TA	0.459016														107	0	0	0	Male
															98	0	0	0	Male			42	TA	0.852459														107	0	0	0	Male
															98	0	0	0	Male			42	TA	1.14754														107	0	0	0	Male
															98	0	0	0	Male			42	TA	0.885246														107	0	0	0	Male
															98	0	0	0	Male			42	TA	0.983607														107	0	0	0	Male
															98	0	0	0	Male			42	TA	0.52459														107	0	0	0	Male
															98	0	0	0	Male			42	Control	3.81368														107	0	0	0	Male
															98	0	0	0	Male			42	Control	1.29973														107	0	0	0	Male
															98	0	0	0	Male			42	Control	1.16292														107	0	0	0	Male
															98	0	0	0	Male			42	Control	0.786679														107	0	0	0	Male
															1.5	0	1	0	Male			42	Control	0.410441														3.5	1	1	0	Male
															4	0	1	0	Male			42	Control	0.342034														7	0	1	0	Male
															7	0	1	0	Male			42	Control	0.205221														9	0	1	0	Male
															9	0	1	0	Male			42	Control	0.615662														11	1	1	0	Male
															11	0	1	0	Male			42	Control	0.923492														14	0	1	0	Male
															14	0	1	0	Male			42	Control	0.410441														16	0	1	0	Male
															16	0	1	0	Male			42	Control	0.991899														18	0	1	0	Male
															18	0	1	0	Male			42	Control	1.12871														21	0	1	0	Male
															21	0	1	0	Male			42	Control	1.47075														23	0	1	0	Male
															23	0	1	0	Male			42	Control	5.06211														25	1	1	0	Male
															25	0	1	0	Male			42	Control	6.25923														28	0	1	0	Male
															28	0	1	0	Male			42	Control	6.49865														30	0	1	0	Male
															30	0	1	0	Male			42	Control	5.54095														32	0	1	0	Male
															32	0	1	0	Male			42	Control	4.89109														35	0	1	0	Male
															35	0	1	0	Male			42	Control	3.83078														37	0	1	0	Male
															37	0	1	0	Male			42	Control	2.39424														39	0	1	0	Male
															39	0	1	0	Male			42	Control	1.09451														42	3	1	0	Male
															42	0	1	0	Male			42	Control	1.06031														44	2	1	0	Male
															44	0	1	0	Male			42	Control	0.889289														46	3	1	0	Male
															46	0	1	0	Male			42	Control	1.36814														49	1	1	0	Male
															49	0	1	0	Male			42	Control	6.15662														51	0	1	0	Male
															51	11	1	0	Male			42	Control	3.59136														53	1	1	0	Male
															53	0	1	0	Male			42	Control	2.22322														56	0	1	0	Male
															56	2	1	0	Male			42	Control	1.29973														58	0	1	0	Male
															58	0	1	0	Male			42	Control	0.752475														60	0	1	0	Male
															60	0	1	0	Male			42	Control	0.444644														63	0	1	0	Male
															63	0	1	0	Male			42	Control	0.820882														65	0	1	0	Male
															65	1	1	0	Male			42	Control	0.410441														67	0	1	0	Male
															67	0	1	0	Male			42	Control	0.957696														70	0	1	0	Male
															70	0	1	0	Male			42	Control	1.53915														72	0	1	0	Male
															72	0	1	0	Male			42	Control	6.63546														74	0	1	0	Male
															74	0	1	0	Male			42	Control	1.09451														77	0	1	0	Male
															77	0	1	0	Male			42	Control	0.615662														79	0	1	0	Male
															79	0	1	0	Male			42	Control	1.0261														81	0	1	0	Male
															81	0	1	0	Male			42	Control	1.09451														84	0	1	0	Male
															84	0	1	0	Male			42	Control	0.649865														86	0	1	0	Male
															86	0	1	0	Male			42	Control	0.820882														88	0	1	0	Male
															88	0	1	0	Male			42	Control	0.786679														91	0	1	0	Male
															91	0	1	0	Male			42	Control	1.29973														93	0	1	0	Male
															93	0	1	0	Male			42	TA	5.30153														95	0	1	0	Male
															95	0	1	0	Male			42	TA	3.72817														98	0	1	0	Male
															98	0	1	0	Male			42	TA	4.036														100	0	1	0	Male
															98	0	1	0	Male			42	TA	1.40234														102	0	1	0	Male
															98	0	1	0	Male			42	TA	0.820882														105	0	1	0	Male
															98	0	1	0	Male			42	TA	0.889289														107	0	1	0	Male
															98	0	1	0	Male			42	TA	0.752475														107	0	1	0	Male
															98	0	1	0	Male			42	TA	1.12871														107	0	1	0	Male
															98	0	1	0	Male			42	TA	2.25743														107	0	1	0	Male
															98	0	1	0	Male			42	TA	2.59946														107	0	1	0	Male
															98	0	1	0	Male			42	TA	4.58326														107	0	1	0	Male
															98	0	1	0	Male			42	TA	5.50675														107	0	1	0	Male
															98	0	1	0	Male			42	TA	1.53915														107	0	1	0	Male
															98	0	1	0	Male			42	TA	0.889289														107	0	1	0	Male
															98	0	1	0	Male			42	TA	1.33393														107	0	1	0	Male
															98	0	1	0	Male			42	TA	1.09451														107	0	1	0	Male
															98	0	1	0	Male			42	TA	1.84698														107	0	1	0	Male
															98	0	1	0	Male			42	TA	2.59946														107	0	1	0	Male
															98	0	1	0	Male			42	TA	4.10441														107	0	1	0	Male
															98	0	1	0	Male			42	TA	6.08821														107	0	1	0	Male
															98	0	1	0	Male			42	TA	8.79028														107	0	1	0	Male
															98	0	1	0	Male			42	TA	1.16292														107	0	1	0	Male
															98	0	1	0	Male			42	TA	1.33393														107	0	1	0	Male
															98	0	1	0	Male			42	TA	0.649865														107	0	1	0	Male
															98	0	1	0	Male			42	TA	1.16292														107	0	1	0	Male
															98	0	1	0	Male			42	TA	0.786679														107	0	1	0	Male
															98	0	1	0	Male			42	TA	2.22322														107	0	1	0	Male
															98	0	1	0	Male			42	TA	2.94149														107	0	1	0	Male
															98	0	1	0	Male			42	TA	4.10441														107	0	1	0	Male
															98	0	1	0	Male			42	TA	6.32763														107	0	1	0	Male
															98	0	1	0	Male			42	TA	1.43654														107	0	1	0	Male
															98	0	1	0	Male			42	TA	0.855086														107	0	1	0	Male
															98	0	1	0	Male			42	TA	0.581458														107	0	1	0	Male
															98	0	1	0	Male			42	TA	0.957696														107	0	1	0	Male
															98	0	1	0	Male																			107	0	1	0	Male
															98	0	1	0	Male																			107	0	1	0	Male
															1.5	0	0	0	Male																			3.5	0	0	1	Male
															4	3	0	0	Male																			7	0	0	1	Male
															7	0	0	0	Male																			9	0	0	1	Male
															9	0	0	0	Male																			11	0	0	1	Male
															11	0	0	0	Male																			14	0	0	1	Male
															14	0	0	0	Male																			16	0	0	1	Male
															16	0	0	0	Male																			18	0	0	1	Male
															18	0	0	0	Male																			21	1	0	1	Male
															21	0	0	0	Male																			23	0	0	1	Male
															23	0	0	0	Male																			25	1	0	1	Male
															25	0	0	0	Male																			28	0	0	1	Male
															28	0	0	0	Male																			30	0	0	1	Male
															30	0	0	0	Male																			32	0	0	1	Male
															32	0	0	0	Male																			35	1	0	1	Male
															35	1	0	0	Male																			37	2	0	1	Male
															37	1	0	0	Male																			39	2	0	1	Male
															39	0	0	0	Male																			42	1	0	1	Male
															42	0	0	0	Male																			44	3	0	1	Male
															44	0	0	0	Male																			46	3	0	1	Male
															46	1	0	0	Male																			49	3	0	1	Male
															49	9	0	0	Male																			51	2	0	1	Male
															51	1	0	0	Male																			53	5	0	1	Male
															53	1	0	0	Male																			56	9	0	1	Male
															56	6	0	0	Male																			58	8	0	1	Male
															58	7	0	0	Male																			60	6	0	1	Male
															60	6	0	0	Male																			63	11	0	1	Male
															63	33	0	0	Male																			65	11	0	1	Male
															65	13	0	0	Male																			67	13	0	1	Male
															67	10	0	0	Male																			70	12	0	1	Male
															70	25	0	0	Male																			72	10	0	1	Male
															72	4	0	0	Male																			74	4	0	1	Male
															74	12	0	0	Male																			77	5	0	1	Male
															77	10	0	0	Male																			79	1	0	1	Male
															79	1	0	0	Male																			81	2	0	1	Male
															81	0	0	0	Male																			84	0	0	1	Male
															84	1	0	0	Male																			86	0	0	1	Male
															86	0	0	0	Male																			88	0	0	1	Male
															88	0	0	0	Male																			91	0	0	1	Male
															91	0	0	0	Male																			93	0	0	1	Male
															93	0	0	0	Male																			95	0	0	1	Male
															95	0	0	0	Male																			98	0	0	1	Male
															98	0	0	0	Male																			100	0	0	1	Male
															98	0	0	0	Male																			102	0	0	1	Male
															98	0	0	0	Male																			105	0	0	1	Male
															98	0	0	0	Male																			107	0	0	1	Male
															98	0	0	0	Male																			107	0	0	1	Male
															98	0	0	0	Male																			107	0	0	1	Male
															98	0	0	0	Male																			107	0	0	1	Male
															98	0	0	0	Male																			107	0	0	1	Male
															98	0	0	0	Male																			107	0	0	1	Male
															98	0	0	0	Male																			107	0	0	1	Male
															98	0	0	0	Male																			107	0	0	1	Male
															98	0	0	0	Male																			107	0	0	1	Male
															98	0	0	0	Male																			107	0	0	1	Male
															98	0	0	0	Male																			107	0	0	1	Male
															98	0	0	0	Male																			107	0	0	1	Male
															98	0	0	0	Male																			107	0	0	1	Male
															98	0	0	0	Male																			107	0	0	1	Male
															98	0	0	0	Male																			107	0	0	1	Male
															98	0	0	0	Male																			107	0	0	1	Male
															98	0	0	0	Male																			107	0	0	1	Male
															98	0	0	0	Male																			107	0	0	1	Male
															98	0	0	0	Male																			107	0	0	1	Male
															98	0	0	0	Male																			107	0	0	1	Male
															98	0	0	0	Male																			107	0	0	1	Male
															98	0	0	0	Male																			107	0	0	1	Male
															98	0	0	0	Male																			107	0	0	1	Male
															98	0	0	0	Male																			107	0	0	1	Male
															98	0	0	0	Male																			107	0	0	1	Male
															98	0	0	0	Male																			107	0	0	1	Male
															98	0	0	0	Male																			107	0	0	1	Male
															98	0	0	0	Male																			107	0	0	1	Male
															98	0	0	0	Male																			107	0	0	1	Male
															98	0	0	0	Male																			107	0	0	1	Male
															98	0	0	0	Male																			107	0	0	1	Male
															1.5	0	1	0	Male																			3.5	0	1	1	Male
															4	0	1	0	Male																			7	0	1	1	Male
															7	0	1	0	Male																			9	0	1	1	Male
															9	0	1	0	Male																			11	0	1	1	Male
															11	0	1	0	Male																			14	0	1	1	Male
															14	0	1	0	Male																			16	0	1	1	Male
															16	0	1	0	Male																			18	0	1	1	Male
															18	0	1	0	Male																			21	0	1	1	Male
															21	0	1	0	Male																			23	0	1	1	Male
															23	0	1	0	Male																			25	0	1	1	Male
															25	0	1	0	Male																			28	0	1	1	Male
															28	1	1	0	Male																			30	0	1	1	Male
															30	0	1	0	Male																			32	0	1	1	Male
															32	0	1	0	Male																			35	0	1	1	Male
															35	0	1	0	Male																			37	0	1	1	Male
															37	0	1	0	Male																			39	3	1	1	Male
															39	0	1	0	Male																			42	2	1	1	Male
															42	0	1	0	Male																			44	6	1	1	Male
															44	0	1	0	Male																			46	3	1	1	Male
															46	0	1	0	Male																			49	0	1	1	Male
															49	1	1	0	Male																			51	1	1	1	Male
															51	0	1	0	Male																			53	0	1	1	Male
															53	0	1	0	Male																			56	2	1	1	Male
															56	0	1	0	Male																			58	0	1	1	Male
															58	1	1	0	Male																			60	0	1	1	Male
															60	0	1	0	Male																			63	0	1	1	Male
															63	3	1	0	Male																			65	0	1	1	Male
															65	1	1	0	Male																			67	0	1	1	Male
															67	1	1	0	Male																			70	1	1	1	Male
															70	0	1	0	Male																			72	0	1	1	Male
															72	0	1	0	Male																			74	0	1	1	Male
															74	0	1	0	Male																			77	0	1	1	Male
															77	0	1	0	Male																			79	0	1	1	Male
															79	0	1	0	Male																			81	0	1	1	Male
															81	0	1	0	Male																			84	0	1	1	Male
															84	0	1	0	Male																			86	0	1	1	Male
															86	0	1	0	Male																			88	0	1	1	Male
															88	0	1	0	Male																			91	0	1	1	Male
															91	0	1	0	Male																			93	0	1	1	Male
															93	0	1	0	Male																			95	0	1	1	Male
															95	0	1	0	Male																			98	0	1	1	Male
															98	0	1	0	Male																			100	0	1	1	Male
															98	0	1	0	Male																			102	0	1	1	Male
															98	0	1	0	Male																			105	0	1	1	Male
															98	0	1	0	Male																			107	0	1	1	Male
															98	0	1	0	Male																			107	0	1	1	Male
															98	0	1	0	Male																			107	0	1	1	Male
															98	0	1	0	Male																			107	0	1	1	Male
															98	0	1	0	Male																			107	0	1	1	Male
															98	0	1	0	Male																			107	0	1	1	Male
															98	0	1	0	Male																			107	0	1	1	Male
															98	0	1	0	Male																			107	0	1	1	Male
															98	0	1	0	Male																			107	0	1	1	Male
															98	0	1	0	Male																			107	0	1	1	Male
															98	0	1	0	Male																			107	0	1	1	Male
															98	0	1	0	Male																			107	0	1	1	Male
															98	0	1	0	Male																			107	0	1	1	Male
															98	0	1	0	Male																			107	0	1	1	Male
															98	0	1	0	Male																			107	0	1	1	Male
															98	0	1	0	Male																			107	0	1	1	Male
															98	0	1	0	Male																			107	0	1	1	Male
															98	0	1	0	Male																			107	0	1	1	Male
															98	0	1	0	Male																			107	0	1	1	Male
															98	0	1	0	Male																			107	0	1	1	Male
															98	0	1	0	Male																			107	0	1	1	Male
															98	0	1	0	Male																			107	0	1	1	Male
															98	0	1	0	Male																			107	0	1	1	Male
															98	0	1	0	Male																			107	0	1	1	Male
															98	0	1	0	Male																			107	0	1	1	Male
															98	0	1	0	Male																			107	0	1	1	Male
															98	0	1	0	Male																			107	0	1	1	Male
															98	0	1	0	Male																			107	0	1	1	Male
															98	0	1	0	Male																			107	0	1	1	Male
															98	0	1	0	Male																			107	0	1	1	Male
															98	0	1	0	Male																			107	0	1	1	Male
															1.5	0	0	25	Male																			3.5	1	0	25	Male
															4	0	0	25	Male																			7	2	0	25	Male
															7	0	0	25	Male																			9	0	0	25	Male
															9	0	0	25	Male																			11	0	0	25	Male
															11	1	0	25	Male																			14	1	0	25	Male
															14	0	0	25	Male																			16	0	0	25	Male
															16	1	0	25	Male																			18	1	0	25	Male
															18	1	0	25	Male																			21	0	0	25	Male
															21	0	0	25	Male																			23	2	0	25	Male
															23	0	0	25	Male																			25	1	0	25	Male
															25	1	0	25	Male																			28	0	0	25	Male
															28	0	0	25	Male																			30	0	0	25	Male
															30	0	0	25	Male																			32	0	0	25	Male
															32	0	0	25	Male																			35	0	0	25	Male
															35	1	0	25	Male																			37	1	0	25	Male
															37	0	0	25	Male																			39	0	0	25	Male
															39	0	0	25	Male																			42	1	0	25	Male
															42	0	0	25	Male																			44	2	0	25	Male
															44	0	0	25	Male																			46	3	0	25	Male
															46	2	0	25	Male																			49	3	0	25	Male
															49	4	0	25	Male																			51	1	0	25	Male
															51	4	0	25	Male																			53	4	0	25	Male
															53	0	0	25	Male																			56	8	0	25	Male
															56	15	0	25	Male																			58	7	0	25	Male
															58	3	0	25	Male																			60	13	0	25	Male
															60	3	0	25	Male																			63	13	0	25	Male
															63	27	0	25	Male																			65	9	0	25	Male
															65	12	0	25	Male																			67	14	0	25	Male
															67	23	0	25	Male																			70	17	0	25	Male
															70	9	0	25	Male																			72	9	0	25	Male
															72	3	0	25	Male																			74	6	0	25	Male
															74	5	0	25	Male																			77	13	0	25	Male
															77	11	0	25	Male																			79	7	0	25	Male
															79	3	0	25	Male																			81	2	0	25	Male
															81	1	0	25	Male																			84	0	0	25	Male
															84	2	0	25	Male																			86	0	0	25	Male
															86	0	0	25	Male																			88	1	0	25	Male
															88	0	0	25	Male																			91	1	0	25	Male
															91	0	0	25	Male																			93	1	0	25	Male
															93	0	0	25	Male																			95	0	0	25	Male
															95	0	0	25	Male																			98	0	0	25	Male
															98	0	0	25	Male																			100	0	0	25	Male
															98	0	0	25	Male																			102	0	0	25	Male
															98	0	0	25	Male																			105	0	0	25	Male
															98	0	0	25	Male																			107	0	0	25	Male
															98	0	0	25	Male																			107	0	0	25	Male
															98	0	0	25	Male																			107	0	0	25	Male
															98	0	0	25	Male																			107	0	0	25	Male
															98	0	0	25	Male																			107	0	0	25	Male
															98	0	0	25	Male																			107	0	0	25	Male
															98	0	0	25	Male																			107	0	0	25	Male
															98	0	0	25	Male																			107	0	0	25	Male
															98	0	0	25	Male																			107	0	0	25	Male
															98	0	0	25	Male																			107	0	0	25	Male
															98	0	0	25	Male																			107	0	0	25	Male
															98	0	0	25	Male																			107	0	0	25	Male
															98	0	0	25	Male																			107	0	0	25	Male
															98	0	0	25	Male																			107	0	0	25	Male
															98	0	0	25	Male																			107	0	0	25	Male
															98	0	0	25	Male																			107	0	0	25	Male
															98	0	0	25	Male																			107	0	0	25	Male
															98	0	0	25	Male																			107	0	0	25	Male
															98	0	0	25	Male																			107	0	0	25	Male
															98	0	0	25	Male																			107	0	0	25	Male
															98	0	0	25	Male																			107	0	0	25	Male
															98	0	0	25	Male																			107	0	0	25	Male
															98	0	0	25	Male																			107	0	0	25	Male
															98	0	0	25	Male																			107	0	0	25	Male
															98	0	0	25	Male																			107	0	0	25	Male
															98	0	0	25	Male																			107	0	0	25	Male
															98	0	0	25	Male																			107	0	0	25	Male
															98	0	0	25	Male																			107	0	0	25	Male
															98	0	0	25	Male																			107	0	0	25	Male
															98	0	0	25	Male																			107	0	0	25	Male
															98	0	0	25	Male																			107	0	0	25	Male
															1.5	0	1	25	Male																			3.5	0	1	25	Male
															4	0	1	25	Male																			7	0	1	25	Male
															7	0	1	25	Male																			9	0	1	25	Male
															9	0	1	25	Male																			11	0	1	25	Male
															11	0	1	25	Male																			14	2	1	25	Male
															14	0	1	25	Male																			16	0	1	25	Male
															16	0	1	25	Male																			18	0	1	25	Male
															18	0	1	25	Male																			21	0	1	25	Male
															21	0	1	25	Male																			23	1	1	25	Male
															23	0	1	25	Male																			25	0	1	25	Male
															25	0	1	25	Male																			28	0	1	25	Male
															28	0	1	25	Male																			30	0	1	25	Male
															30	0	1	25	Male																			32	0	1	25	Male
															32	0	1	25	Male																			35	0	1	25	Male
															35	0	1	25	Male																			37	0	1	25	Male
															37	0	1	25	Male																			39	0	1	25	Male
															39	0	1	25	Male																			42	0	1	25	Male
															42	0	1	25	Male																			44	0	1	25	Male
															44	0	1	25	Male																			46	0	1	25	Male
															46	0	1	25	Male																			49	0	1	25	Male
															49	0	1	25	Male																			51	0	1	25	Male
															51	0	1	25	Male																			53	0	1	25	Male
															53	0	1	25	Male																			56	0	1	25	Male
															56	3	1	25	Male																			58	0	1	25	Male
															58	0	1	25	Male																			60	0	1	25	Male
															60	0	1	25	Male																			63	0	1	25	Male
															63	6	1	25	Male																			65	0	1	25	Male
															65	0	1	25	Male																			67	0	1	25	Male
															67	4	1	25	Male																			70	0	1	25	Male
															70	0	1	25	Male																			72	0	1	25	Male
															72	0	1	25	Male																			74	0	1	25	Male
															74	0	1	25	Male																			77	0	1	25	Male
															77	0	1	25	Male																			79	0	1	25	Male
															79	0	1	25	Male																			81	0	1	25	Male
															81	0	1	25	Male																			84	0	1	25	Male
															84	0	1	25	Male																			86	0	1	25	Male
															86	0	1	25	Male																			88	0	1	25	Male
															88	0	1	25	Male																			91	0	1	25	Male
															91	0	1	25	Male																			93	0	1	25	Male
															93	0	1	25	Male																			95	0	1	25	Male
															95	0	1	25	Male																			98	0	1	25	Male
															98	0	1	25	Male																			100	0	1	25	Male
															98	0	1	25	Male																			102	0	1	25	Male
															98	0	1	25	Male																			105	0	1	25	Male
															98	0	1	25	Male																			107	0	1	25	Male
															98	0	1	25	Male																			107	0	1	25	Male
															98	0	1	25	Male																			107	0	1	25	Male
															98	0	1	25	Male																			107	0	1	25	Male
															98	0	1	25	Male																			107	0	1	25	Male
															98	0	1	25	Male																			107	0	1	25	Male
															98	0	1	25	Male																			107	0	1	25	Male
															98	0	1	25	Male																			107	0	1	25	Male
															98	0	1	25	Male																			107	0	1	25	Male
															98	0	1	25	Male																			107	0	1	25	Male
															98	0	1	25	Male																			107	0	1	25	Male
															98	0	1	25	Male																			107	0	1	25	Male
															98	0	1	25	Male																			107	0	1	25	Male
															98	0	1	25	Male																			107	0	1	25	Male
															98	0	1	25	Male																			107	0	1	25	Male
															98	0	1	25	Male																			107	0	1	25	Male
															98	0	1	25	Male																			107	0	1	25	Male
															98	0	1	25	Male																			107	0	1	25	Male
															98	0	1	25	Male																			107	0	1	25	Male
															98	0	1	25	Male																			107	0	1	25	Male
															98	0	1	25	Male																			107	0	1	25	Male
															98	0	1	25	Male																			107	0	1	25	Male
															98	0	1	25	Male																			107	0	1	25	Male
															98	0	1	25	Male																			107	0	1	25	Male
															98	0	1	25	Male																			107	0	1	25	Male
															98	0	1	25	Male																			107	0	1	25	Male
															98	0	1	25	Male																			107	0	1	25	Male
															98	0	1	25	Male																			107	0	1	25	Male
															98	0	1	25	Male																			107	0	1	25	Male
															98	0	1	25	Male																			107	0	1	25	Male
															98	0	1	25	Male																			107	0	1	25	Male
															1.5	0	0	50	Male																			3.5	1	0	50	Male
															4	0	0	50	Male																			7	0	0	50	Male
															7	0	0	50	Male																			9	0	0	50	Male
															9	1	0	50	Male																			11	0	0	50	Male
															11	1	0	50	Male																			14	0	0	50	Male
															14	0	0	50	Male																			16	0	0	50	Male
															16	0	0	50	Male																			18	0	0	50	Male
															18	0	0	50	Male																			21	1	0	50	Male
															21	0	0	50	Male																			23	0	0	50	Male
															23	0	0	50	Male																			25	0	0	50	Male
															25	0	0	50	Male																			28	0	0	50	Male
															28	0	0	50	Male																			30	0	0	50	Male
															30	0	0	50	Male																			32	2	0	50	Male
															32	0	0	50	Male																			35	0	0	50	Male
															35	2	0	50	Male																			37	0	0	50	Male
															37	0	0	50	Male																			39	0	0	50	Male
															39	0	0	50	Male																			42	5	0	50	Male
															42	2	0	50	Male																			44	3	0	50	Male
															44	0	0	50	Male																			46	2	0	50	Male
															46	2	0	50	Male																			49	2	0	50	Male
															49	6	0	50	Male																			51	7	0	50	Male
															51	10	0	50	Male																			53	5	0	50	Male
															53	2	0	50	Male																			56	10	0	50	Male
															56	10	0	50	Male																			58	7	0	50	Male
															58	9	0	50	Male																			60	12	0	50	Male
															60	12	0	50	Male																			63	15	0	50	Male
															63	25	0	50	Male																			65	18	0	50	Male
															65	10	0	50	Male																			67	9	0	50	Male
															67	10	0	50	Male																			70	11	0	50	Male
															70	10	0	50	Male																			72	7	0	50	Male
															72	4	0	50	Male																			74	3	0	50	Male
															74	4	0	50	Male																			77	5	0	50	Male
															77	0	0	50	Male																			79	5	0	50	Male
															79	0	0	50	Male																			81	1	0	50	Male
															81	0	0	50	Male																			84	0	0	50	Male
															84	0	0	50	Male																			86	0	0	50	Male
															86	0	0	50	Male																			88	0	0	50	Male
															88	0	0	50	Male																			91	0	0	50	Male
															91	0	0	50	Male																			93	0	0	50	Male
															93	0	0	50	Male																			95	0	0	50	Male
															95	0	0	50	Male																			98	0	0	50	Male
															98	0	0	50	Male																			100	0	0	50	Male
															98	0	0	50	Male																			102	0	0	50	Male
															98	0	0	50	Male																			105	0	0	50	Male
															98	0	0	50	Male																			107	0	0	50	Male
															98	0	0	50	Male																			107	0	0	50	Male
															98	0	0	50	Male																			107	0	0	50	Male
															98	0	0	50	Male																			107	0	0	50	Male
															98	0	0	50	Male																			107	0	0	50	Male
															98	0	0	50	Male																			107	0	0	50	Male
															98	0	0	50	Male																			107	0	0	50	Male
															98	0	0	50	Male																			107	0	0	50	Male
															98	0	0	50	Male																			107	0	0	50	Male
															98	0	0	50	Male																			107	0	0	50	Male
															98	0	0	50	Male																			107	0	0	50	Male
															98	0	0	50	Male																			107	0	0	50	Male
															98	0	0	50	Male																			107	0	0	50	Male
															98	0	0	50	Male																			107	0	0	50	Male
															98	0	0	50	Male																			107	0	0	50	Male
															98	0	0	50	Male																			107	0	0	50	Male
															98	0	0	50	Male																			107	0	0	50	Male
															98	0	0	50	Male																			107	0	0	50	Male
															98	0	0	50	Male																			107	0	0	50	Male
															98	0	0	50	Male																			107	0	0	50	Male
															98	0	0	50	Male																			107	0	0	50	Male
															98	0	0	50	Male																			107	0	0	50	Male
															98	0	0	50	Male																			107	0	0	50	Male
															98	0	0	50	Male																			107	0	0	50	Male
															98	0	0	50	Male																			107	0	0	50	Male
															98	0	0	50	Male																			107	0	0	50	Male
															98	0	0	50	Male																			107	0	0	50	Male
															98	0	0	50	Male																			107	0	0	50	Male
															98	0	0	50	Male																			107	0	0	50	Male
															98	0	0	50	Male																			107	0	0	50	Male
															98	0	0	50	Male																			107	0	0	50	Male
															1.5	0	1	50	Male																			3.5	0	1	50	Male
															4	0	1	50	Male																			7	0	1	50	Male
															7	0	1	50	Male																			9	0	1	50	Male
															9	0	1	50	Male																			11	0	1	50	Male
															11	0	1	50	Male																			14	0	1	50	Male
															14	0	1	50	Male																			16	0	1	50	Male
															16	0	1	50	Male																			18	0	1	50	Male
															18	0	1	50	Male																			21	0	1	50	Male
															21	0	1	50	Male																			23	1	1	50	Male
															23	0	1	50	Male																			25	0	1	50	Male
															25	0	1	50	Male																			28	0	1	50	Male
															28	0	1	50	Male																			30	0	1	50	Male
															30	0	1	50	Male																			32	0	1	50	Male
															32	0	1	50	Male																			35	0	1	50	Male
															35	1	1	50	Male																			37	0	1	50	Male
															37	0	1	50	Male																			39	0	1	50	Male
															39	0	1	50	Male																			42	0	1	50	Male
															42	1	1	50	Male																			44	0	1	50	Male
															44	0	1	50	Male																			46	1	1	50	Male
															46	0	1	50	Male																			49	0	1	50	Male
															49	3	1	50	Male																			51	1	1	50	Male
															51	0	1	50	Male																			53	0	1	50	Male
															53	1	1	50	Male																			56	0	1	50	Male
															56	5	1	50	Male																			58	1	1	50	Male
															58	6	1	50	Male																			60	0	1	50	Male
															60	1	1	50	Male																			63	0	1	50	Male
															63	1	1	50	Male																			65	0	1	50	Male
															65	1	1	50	Male																			67	0	1	50	Male
															67	1	1	50	Male																			70	0	1	50	Male
															70	0	1	50	Male																			72	0	1	50	Male
															72	0	1	50	Male																			74	0	1	50	Male
															74	0	1	50	Male																			77	0	1	50	Male
															77	0	1	50	Male																			79	0	1	50	Male
															79	0	1	50	Male																			81	0	1	50	Male
															81	0	1	50	Male																			84	0	1	50	Male
															84	0	1	50	Male																			86	0	1	50	Male
															86	0	1	50	Male																			88	0	1	50	Male
															88	0	1	50	Male																			91	0	1	50	Male
															91	0	1	50	Male																			93	0	1	50	Male
															93	0	1	50	Male																			95	0	1	50	Male
															95	0	1	50	Male																			98	0	1	50	Male
															98	0	1	50	Male																			100	0	1	50	Male
															98	0	1	50	Male																			102	0	1	50	Male
															98	0	1	50	Male																			105	0	1	50	Male
															98	0	1	50	Male																			107	0	1	50	Male
															98	0	1	50	Male																			107	0	1	50	Male
															98	0	1	50	Male																			107	0	1	50	Male
															98	0	1	50	Male																			107	0	1	50	Male
															98	0	1	50	Male																			107	0	1	50	Male
															98	0	1	50	Male																			107	0	1	50	Male
															98	0	1	50	Male																			107	0	1	50	Male
															98	0	1	50	Male																			107	0	1	50	Male
															98	0	1	50	Male																			107	0	1	50	Male
															98	0	1	50	Male																			107	0	1	50	Male
															98	0	1	50	Male																			107	0	1	50	Male
															98	0	1	50	Male																			107	0	1	50	Male
															98	0	1	50	Male																			107	0	1	50	Male
															98	0	1	50	Male																			107	0	1	50	Male
															98	0	1	50	Male																			107	0	1	50	Male
															98	0	1	50	Male																			107	0	1	50	Male
															98	0	1	50	Male																			107	0	1	50	Male
															98	0	1	50	Male																			107	0	1	50	Male
															98	0	1	50	Male																			107	0	1	50	Male
															98	0	1	50	Male																			107	0	1	50	Male
															98	0	1	50	Male																			107	0	1	50	Male
															98	0	1	50	Male																			107	0	1	50	Male
															98	0	1	50	Male																			107	0	1	50	Male
															98	0	1	50	Male																			107	0	1	50	Male
															98	0	1	50	Male																			107	0	1	50	Male
															98	0	1	50	Male																			107	0	1	50	Male
															98	0	1	50	Male																			107	0	1	50	Male
															98	0	1	50	Male																			107	0	1	50	Male
															98	0	1	50	Male																			107	0	1	50	Male
															98	0	1	50	Male																			107	0	1	50	Male
															98	0	1	50	Male																			107	0	1	50	Male
															1.5	0	0	100	Male																			3.5	0	0	100	Male
															4	0	0	100	Male																			7	0	0	100	Male
															7	0	0	100	Male																			9	0	0	100	Male
															9	0	0	100	Male																			11	0	0	100	Male
															11	0	0	100	Male																			14	1	0	100	Male
															14	0	0	100	Male																			16	0	0	100	Male
															16	0	0	100	Male																			18	0	0	100	Male
															18	0	0	100	Male																			21	0	0	100	Male
															21	1	0	100	Male																			23	0	0	100	Male
															23	0	0	100	Male																			25	0	0	100	Male
															25	0	0	100	Male																			28	0	0	100	Male
															28	2	0	100	Male																			30	0	0	100	Male
															30	0	0	100	Male																			32	0	0	100	Male
															32	0	0	100	Male																			35	0	0	100	Male
															35	1	0	100	Male																			37	0	0	100	Male
															37	0	0	100	Male																			39	4	0	100	Male
															39	2	0	100	Male																			42	1	0	100	Male
															42	1	0	100	Male																			44	3	0	100	Male
															44	2	0	100	Male																			46	0	0	100	Male
															46	1	0	100	Male																			49	21	0	100	Male
															49	1	0	100	Male																			51	0	0	100	Male
															51	0	0	100	Male																			53	9	0	100	Male
															53	4	0	100	Male																			56	13	0	100	Male
															56	9	0	100	Male																			58	12	0	100	Male
															58	5	0	100	Male																			60	11	0	100	Male
															60	10	0	100	Male																			63	13	0	100	Male
															63	24	0	100	Male																			65	14	0	100	Male
															65	9	0	100	Male																			67	8	0	100	Male
															67	9	0	100	Male																			70	14	0	100	Male
															70	17	0	100	Male																			72	7	0	100	Male
															72	9	0	100	Male																			74	9	0	100	Male
															74	5	0	100	Male																			77	1	0	100	Male
															77	4	0	100	Male																			79	5	0	100	Male
															79	2	0	100	Male																			81	0	0	100	Male
															81	2	0	100	Male																			84	1	0	100	Male
															84	1	0	100	Male																			86	0	0	100	Male
															86	1	0	100	Male																			88	0	0	100	Male
															88	0	0	100	Male																			91	0	0	100	Male
															91	0	0	100	Male																			93	0	0	100	Male
															93	0	0	100	Male																			95	0	0	100	Male
															95	0	0	100	Male																			98	0	0	100	Male
															98	0	0	100	Male																			100	0	0	100	Male
															98	0	0	100	Male																			102	0	0	100	Male
															98	0	0	100	Male																			105	0	0	100	Male
															98	0	0	100	Male																			107	0	0	100	Male
															98	0	0	100	Male																			107	0	0	100	Male
															98	0	0	100	Male																			107	0	0	100	Male
															98	0	0	100	Male																			107	0	0	100	Male
															98	0	0	100	Male																			107	0	0	100	Male
															98	0	0	100	Male																			107	0	0	100	Male
															98	0	0	100	Male																			107	0	0	100	Male
															98	0	0	100	Male																			107	0	0	100	Male
															98	0	0	100	Male																			107	0	0	100	Male
															98	0	0	100	Male																			107	0	0	100	Male
															98	0	0	100	Male																			107	0	0	100	Male
															98	0	0	100	Male																			107	0	0	100	Male
															98	0	0	100	Male																			107	0	0	100	Male
															98	0	0	100	Male																			107	0	0	100	Male
															98	0	0	100	Male																			107	0	0	100	Male
															98	0	0	100	Male																			107	0	0	100	Male
															98	0	0	100	Male																			107	0	0	100	Male
															98	0	0	100	Male																			107	0	0	100	Male
															98	0	0	100	Male																			107	0	0	100	Male
															98	0	0	100	Male																			107	0	0	100	Male
															98	0	0	100	Male																			107	0	0	100	Male
															98	0	0	100	Male																			107	0	0	100	Male
															98	0	0	100	Male																			107	0	0	100	Male
															98	0	0	100	Male																			107	0	0	100	Male
															98	0	0	100	Male																			107	0	0	100	Male
															98	0	0	100	Male																			107	0	0	100	Male
															98	0	0	100	Male																			107	0	0	100	Male
															98	0	0	100	Male																			107	0	0	100	Male
															98	0	0	100	Male																			107	0	0	100	Male
															98	0	0	100	Male																			107	0	0	100	Male
															98	0	0	100	Male																			107	0	0	100	Male
															1.5	0	1	100	Male																			3.5	0	1	100	Male
															4	0	1	100	Male																			7	0	1	100	Male
															7	0	1	100	Male																			9	0	1	100	Male
															9	0	1	100	Male																			11	0	1	100	Male
															11	0	1	100	Male																			14	0	1	100	Male
															14	0	1	100	Male																			16	0	1	100	Male
															16	0	1	100	Male																			18	0	1	100	Male
															18	0	1	100	Male																			21	0	1	100	Male
															21	0	1	100	Male																			23	0	1	100	Male
															23	0	1	100	Male																			25	0	1	100	Male
															25	0	1	100	Male																			28	0	1	100	Male
															28	0	1	100	Male																			30	0	1	100	Male
															30	0	1	100	Male																			32	0	1	100	Male
															32	0	1	100	Male																			35	0	1	100	Male
															35	0	1	100	Male																			37	0	1	100	Male
															37	0	1	100	Male																			39	0	1	100	Male
															39	0	1	100	Male																			42	0	1	100	Male
															42	9	1	100	Male																			44	0	1	100	Male
															44	6	1	100	Male																			46	0	1	100	Male
															46	0	1	100	Male																			49	0	1	100	Male
															49	0	1	100	Male																			51	0	1	100	Male
															51	0	1	100	Male																			53	1	1	100	Male
															53	0	1	100	Male																			56	2	1	100	Male
															56	0	1	100	Male																			58	0	1	100	Male
															58	0	1	100	Male																			60	1	1	100	Male
															60	0	1	100	Male																			63	0	1	100	Male
															63	4	1	100	Male																			65	0	1	100	Male
															65	0	1	100	Male																			67	0	1	100	Male
															67	0	1	100	Male																			70	0	1	100	Male
															70	0	1	100	Male																			72	0	1	100	Male
															72	0	1	100	Male																			74	0	1	100	Male
															74	0	1	100	Male																			77	0	1	100	Male
															77	0	1	100	Male																			79	0	1	100	Male
															79	0	1	100	Male																			81	0	1	100	Male
															81	0	1	100	Male																			84	0	1	100	Male
															84	0	1	100	Male																			86	0	1	100	Male
															86	0	1	100	Male																			88	0	1	100	Male
															88	0	1	100	Male																			91	0	1	100	Male
															91	0	1	100	Male																			93	0	1	100	Male
															93	0	1	100	Male																			95	0	1	100	Male
															95	0	1	100	Male																			98	0	1	100	Male
															98	0	1	100	Male																			100	0	1	100	Male
															98	0	1	100	Male																			102	0	1	100	Male
															98	0	1	100	Male																			105	0	1	100	Male
															98	0	1	100	Male																			107	0	1	100	Male
															98	0	1	100	Male																			107	0	1	100	Male
															98	0	1	100	Male																			107	0	1	100	Male
															98	0	1	100	Male																			107	0	1	100	Male
															98	0	1	100	Male																			107	0	1	100	Male
															98	0	1	100	Male																			107	0	1	100	Male
															98	0	1	100	Male																			107	0	1	100	Male
															98	0	1	100	Male																			107	0	1	100	Male
															98	0	1	100	Male																			107	0	1	100	Male
															98	0	1	100	Male																			107	0	1	100	Male
															98	0	1	100	Male																			107	0	1	100	Male
															98	0	1	100	Male																			107	0	1	100	Male
															98	0	1	100	Male																			107	0	1	100	Male
															98	0	1	100	Male																			107	0	1	100	Male
															98	0	1	100	Male																			107	0	1	100	Male
															98	0	1	100	Male																			107	0	1	100	Male
															98	0	1	100	Male																			107	0	1	100	Male
															98	0	1	100	Male																			107	0	1	100	Male
															98	0	1	100	Male																			107	0	1	100	Male
															98	0	1	100	Male																			107	0	1	100	Male
															98	0	1	100	Male																			107	0	1	100	Male
															98	0	1	100	Male																			107	0	1	100	Male
															98	0	1	100	Male																			107	0	1	100	Male
															98	0	1	100	Male																			107	0	1	100	Male
															98	0	1	100	Male																			107	0	1	100	Male
															98	0	1	100	Male																			107	0	1	100	Male
															98	0	1	100	Male																			107	0	1	100	Male
															98	0	1	100	Male																			107	0	1	100	Male
															98	0	1	100	Male																			107	0	1	100	Male
															98	0	1	100	Male																			107	0	1	100	Male
															98	0	1	100	Male																			107	0	1	100	Male

## Sheet: Figure5
5b: Lifespan of TIGS>Octβ2R flies.							5c: Lifespan of TIGS>PKA* flies.							5d: Lifespan of Mex1GS>PKA* female flies.						5e: Lifespan of GS5961>PKA* female flies.
day	frequency	event (0=death, 1 = censored)	Genotype	Sex	RU486		day	frequency	event (0=death, 1 = censored)	Genotype	RU486	Sex		day	frequency	event (0=death, 1 = censored)	Genotype	RU486		day	frequency	event (0=death, 1 = censored)	Genotype	RU486
1.5	0	0	TIGS>Octβ2R	Female	Present		2	0	0	TIGS>PKA*	Present	Male		2	0	0	Mex1GS>PKA*	Present		2	0	0	GS5961>PKA*	Present
5	1	0	TIGS>Octβ2R	Female	Present		4	0	0	TIGS>PKA*	Present	Male		4	0	0	Mex1GS>PKA*	Present		4	0	0	GS5961>PKA*	Present
7	0	0	TIGS>Octβ2R	Female	Present		7	0	0	TIGS>PKA*	Present	Male		7	0	0	Mex1GS>PKA*	Present		7	0	0	GS5961>PKA*	Present
9	0	0	TIGS>Octβ2R	Female	Present		9	0	0	TIGS>PKA*	Present	Male		9	0	0	Mex1GS>PKA*	Present		9	0	0	GS5961>PKA*	Present
12	0	0	TIGS>Octβ2R	Female	Present		11	0	0	TIGS>PKA*	Present	Male		11	0	0	Mex1GS>PKA*	Present		11	0	0	GS5961>PKA*	Present
14	0	0	TIGS>Octβ2R	Female	Present		14	0	0	TIGS>PKA*	Present	Male		14	0	0	Mex1GS>PKA*	Present		14	0	0	GS5961>PKA*	Present
16	0	0	TIGS>Octβ2R	Female	Present		16	0	0	TIGS>PKA*	Present	Male		16	0	0	Mex1GS>PKA*	Present		16	0	0	GS5961>PKA*	Present
19	0	0	TIGS>Octβ2R	Female	Present		18	0	0	TIGS>PKA*	Present	Male		18	0	0	Mex1GS>PKA*	Present		18	0	0	GS5961>PKA*	Present
21	0	0	TIGS>Octβ2R	Female	Present		21	0	0	TIGS>PKA*	Present	Male		21	0	0	Mex1GS>PKA*	Present		21	0	0	GS5961>PKA*	Present
23	0	0	TIGS>Octβ2R	Female	Present		23	0	0	TIGS>PKA*	Present	Male		23	3	0	Mex1GS>PKA*	Present		23	0	0	GS5961>PKA*	Present
26	0	0	TIGS>Octβ2R	Female	Present		25	1	0	TIGS>PKA*	Present	Male		25	0	0	Mex1GS>PKA*	Present		25	0	0	GS5961>PKA*	Present
28	0	0	TIGS>Octβ2R	Female	Present		28	0	0	TIGS>PKA*	Present	Male		28	0	0	Mex1GS>PKA*	Present		28	0	0	GS5961>PKA*	Present
30	0	0	TIGS>Octβ2R	Female	Present		30	0	0	TIGS>PKA*	Present	Male		30	0	0	Mex1GS>PKA*	Present		30	0	0	GS5961>PKA*	Present
33	0	0	TIGS>Octβ2R	Female	Present		32	2	0	TIGS>PKA*	Present	Male		32	1	0	Mex1GS>PKA*	Present		32	0	0	GS5961>PKA*	Present
35	0	0	TIGS>Octβ2R	Female	Present		35	1	0	TIGS>PKA*	Present	Male		35	0	0	Mex1GS>PKA*	Present		35	0	0	GS5961>PKA*	Present
37	0	0	TIGS>Octβ2R	Female	Present		37	3	0	TIGS>PKA*	Present	Male		37	0	0	Mex1GS>PKA*	Present		37	0	0	GS5961>PKA*	Present
40	0	0	TIGS>Octβ2R	Female	Present		39	7	0	TIGS>PKA*	Present	Male		39	1	0	Mex1GS>PKA*	Present		39	0	0	GS5961>PKA*	Present
42	0	0	TIGS>Octβ2R	Female	Present		42	4	0	TIGS>PKA*	Present	Male		42	0	0	Mex1GS>PKA*	Present		42	0	0	GS5961>PKA*	Present
44	0	0	TIGS>Octβ2R	Female	Present		44	4	0	TIGS>PKA*	Present	Male		44	1	0	Mex1GS>PKA*	Present		44	0	0	GS5961>PKA*	Present
47	0	0	TIGS>Octβ2R	Female	Present		46	14	0	TIGS>PKA*	Present	Male		46	0	0	Mex1GS>PKA*	Present		46	0	0	GS5961>PKA*	Present
49	0	0	TIGS>Octβ2R	Female	Present		49	19	0	TIGS>PKA*	Present	Male		49	0	0	Mex1GS>PKA*	Present		49	0	0	GS5961>PKA*	Present
51	0	0	TIGS>Octβ2R	Female	Present		51	18	0	TIGS>PKA*	Present	Male		52	0	0	Mex1GS>PKA*	Present		52	0	0	GS5961>PKA*	Present
54	0	0	TIGS>Octβ2R	Female	Present		53	11	0	TIGS>PKA*	Present	Male		53	2	0	Mex1GS>PKA*	Present		53	1	0	GS5961>PKA*	Present
56	1	0	TIGS>Octβ2R	Female	Present		56	17	0	TIGS>PKA*	Present	Male		56	0	0	Mex1GS>PKA*	Present		56	1	0	GS5961>PKA*	Present
58	1	0	TIGS>Octβ2R	Female	Present		59	9	0	TIGS>PKA*	Present	Male		58	0	0	Mex1GS>PKA*	Present		58	0	0	GS5961>PKA*	Present
61	2	0	TIGS>Octβ2R	Female	Present		61	5	0	TIGS>PKA*	Present	Male		60	0	0	Mex1GS>PKA*	Present		60	1	0	GS5961>PKA*	Present
63	3	0	TIGS>Octβ2R	Female	Present		64	4	0	TIGS>PKA*	Present	Male		63	6	0	Mex1GS>PKA*	Present		62	3	0	GS5961>PKA*	Present
65	1	0	TIGS>Octβ2R	Female	Present		67	8	0	TIGS>PKA*	Present	Male		65	3	0	Mex1GS>PKA*	Present		65	9	0	GS5961>PKA*	Present
68	3	0	TIGS>Octβ2R	Female	Present		70	2	0	TIGS>PKA*	Present	Male		67	6	0	Mex1GS>PKA*	Present		67	17	0	GS5961>PKA*	Present
70	5	0	TIGS>Octβ2R	Female	Present		72	1	0	TIGS>PKA*	Present	Male		70	8	0	Mex1GS>PKA*	Present		70	13	0	GS5961>PKA*	Present
72	6	0	TIGS>Octβ2R	Female	Present		74	0	0	TIGS>PKA*	Present	Male		72	13	0	Mex1GS>PKA*	Present		72	15	0	GS5961>PKA*	Present
75	13	0	TIGS>Octβ2R	Female	Present		77	1	0	TIGS>PKA*	Present	Male		74	15	0	Mex1GS>PKA*	Present		74	19	0	GS5961>PKA*	Present
77	17	0	TIGS>Octβ2R	Female	Present		79	0	0	TIGS>PKA*	Present	Male		77	25	0	Mex1GS>PKA*	Present		77	23	0	GS5961>PKA*	Present
79	11	0	TIGS>Octβ2R	Female	Present		81	0	0	TIGS>PKA*	Present	Male		79	10	0	Mex1GS>PKA*	Present		79	18	0	GS5961>PKA*	Present
82	13	0	TIGS>Octβ2R	Female	Present		84	0	0	TIGS>PKA*	Present	Male		81	30	0	Mex1GS>PKA*	Present		81	11	0	GS5961>PKA*	Present
84	18	0	TIGS>Octβ2R	Female	Present		86	0	0	TIGS>PKA*	Present	Male		84	10	0	Mex1GS>PKA*	Present		84	8	0	GS5961>PKA*	Present
86	4	0	TIGS>Octβ2R	Female	Present		88	0	0	TIGS>PKA*	Present	Male		86	10	0	Mex1GS>PKA*	Present		86	1	0	GS5961>PKA*	Present
89	17	0	TIGS>Octβ2R	Female	Present		91	0	0	TIGS>PKA*	Present	Male		88	12	0	Mex1GS>PKA*	Present		88	2	0	GS5961>PKA*	Present
92	12	0	TIGS>Octβ2R	Female	Present		93	0	0	TIGS>PKA*	Present	Male		91	6	0	Mex1GS>PKA*	Present		91	2	0	GS5961>PKA*	Present
95	8	0	TIGS>Octβ2R	Female	Present		95	0	0	TIGS>PKA*	Present	Male		93	1	0	Mex1GS>PKA*	Present		91	0	0	GS5961>PKA*	Present
95	0	0	TIGS>Octβ2R	Female	Present		98	0	0	TIGS>PKA*	Present	Male		93	0	0	Mex1GS>PKA*	Present		91	0	0	GS5961>PKA*	Present
95	0	0	TIGS>Octβ2R	Female	Present		100	0	0	TIGS>PKA*	Present	Male		93	0	0	Mex1GS>PKA*	Present		91	0	0	GS5961>PKA*	Present
95	0	0	TIGS>Octβ2R	Female	Present		102	0	0	TIGS>PKA*	Present	Male		93	0	0	Mex1GS>PKA*	Present		91	0	0	GS5961>PKA*	Present
95	0	0	TIGS>Octβ2R	Female	Present		102	0	0	TIGS>PKA*	Present	Male		93	0	0	Mex1GS>PKA*	Present		91	0	0	GS5961>PKA*	Present
95	0	0	TIGS>Octβ2R	Female	Present		102	0	0	TIGS>PKA*	Present	Male		93	0	0	Mex1GS>PKA*	Present		91	0	0	GS5961>PKA*	Present
95	0	0	TIGS>Octβ2R	Female	Present		102	0	0	TIGS>PKA*	Present	Male		93	0	0	Mex1GS>PKA*	Present		91	0	0	GS5961>PKA*	Present
95	0	0	TIGS>Octβ2R	Female	Present		102	0	0	TIGS>PKA*	Present	Male		93	0	0	Mex1GS>PKA*	Present		91	0	0	GS5961>PKA*	Present
95	0	0	TIGS>Octβ2R	Female	Present		102	0	0	TIGS>PKA*	Present	Male		93	0	0	Mex1GS>PKA*	Present		91	0	0	GS5961>PKA*	Present
95	0	0	TIGS>Octβ2R	Female	Present		102	0	0	TIGS>PKA*	Present	Male		93	0	0	Mex1GS>PKA*	Present		91	0	0	GS5961>PKA*	Present
95	0	0	TIGS>Octβ2R	Female	Present		102	0	0	TIGS>PKA*	Present	Male		93	0	0	Mex1GS>PKA*	Present		91	0	0	GS5961>PKA*	Present
95	0	0	TIGS>Octβ2R	Female	Present		102	0	0	TIGS>PKA*	Present	Male		93	0	0	Mex1GS>PKA*	Present		91	0	0	GS5961>PKA*	Present
95	0	0	TIGS>Octβ2R	Female	Present		102	0	0	TIGS>PKA*	Present	Male		93	0	0	Mex1GS>PKA*	Present		91	0	0	GS5961>PKA*	Present
95	0	0	TIGS>Octβ2R	Female	Present		102	0	0	TIGS>PKA*	Present	Male		93	0	0	Mex1GS>PKA*	Present		91	0	0	GS5961>PKA*	Present
95	0	0	TIGS>Octβ2R	Female	Present		102	0	0	TIGS>PKA*	Present	Male		93	0	0	Mex1GS>PKA*	Present		91	0	0	GS5961>PKA*	Present
95	0	0	TIGS>Octβ2R	Female	Present		102	0	0	TIGS>PKA*	Present	Male		93	0	0	Mex1GS>PKA*	Present		91	0	0	GS5961>PKA*	Present
95	0	0	TIGS>Octβ2R	Female	Present		102	0	0	TIGS>PKA*	Present	Male		93	0	0	Mex1GS>PKA*	Present		91	0	0	GS5961>PKA*	Present
95	0	0	TIGS>Octβ2R	Female	Present		102	0	0	TIGS>PKA*	Present	Male		93	0	0	Mex1GS>PKA*	Present		91	0	0	GS5961>PKA*	Present
95	0	0	TIGS>Octβ2R	Female	Present		102	0	0	TIGS>PKA*	Present	Male		93	0	0	Mex1GS>PKA*	Present		91	0	0	GS5961>PKA*	Present
95	0	0	TIGS>Octβ2R	Female	Present		102	0	0	TIGS>PKA*	Present	Male		93	0	0	Mex1GS>PKA*	Present		91	0	0	GS5961>PKA*	Present
95	0	0	TIGS>Octβ2R	Female	Present		102	0	0	TIGS>PKA*	Present	Male		93	0	0	Mex1GS>PKA*	Present		91	0	0	GS5961>PKA*	Present
95	0	0	TIGS>Octβ2R	Female	Present		102	0	0	TIGS>PKA*	Present	Male		93	0	0	Mex1GS>PKA*	Present		91	0	0	GS5961>PKA*	Present
95	0	0	TIGS>Octβ2R	Female	Present		102	0	0	TIGS>PKA*	Present	Male		93	0	0	Mex1GS>PKA*	Present		91	0	0	GS5961>PKA*	Present
95	0	0	TIGS>Octβ2R	Female	Present		102	0	0	TIGS>PKA*	Present	Male		93	0	0	Mex1GS>PKA*	Present		91	0	0	GS5961>PKA*	Present
95	0	0	TIGS>Octβ2R	Female	Present		102	0	0	TIGS>PKA*	Present	Male		93	0	0	Mex1GS>PKA*	Present		91	0	0	GS5961>PKA*	Present
95	0	0	TIGS>Octβ2R	Female	Present		102	0	0	TIGS>PKA*	Present	Male		93	0	0	Mex1GS>PKA*	Present		91	0	0	GS5961>PKA*	Present
95	0	0	TIGS>Octβ2R	Female	Present		102	0	0	TIGS>PKA*	Present	Male		93	0	0	Mex1GS>PKA*	Present		91	0	0	GS5961>PKA*	Present
95	0	0	TIGS>Octβ2R	Female	Present		102	0	0	TIGS>PKA*	Present	Male		93	0	0	Mex1GS>PKA*	Present		91	0	0	GS5961>PKA*	Present
95	0	0	TIGS>Octβ2R	Female	Present		102	0	0	TIGS>PKA*	Present	Male		93	0	0	Mex1GS>PKA*	Present		91	0	0	GS5961>PKA*	Present
95	0	0	TIGS>Octβ2R	Female	Present		102	0	0	TIGS>PKA*	Present	Male		93	0	0	Mex1GS>PKA*	Present		91	0	0	GS5961>PKA*	Present
95	0	0	TIGS>Octβ2R	Female	Present		102	0	0	TIGS>PKA*	Present	Male		93	0	0	Mex1GS>PKA*	Present		91	0	0	GS5961>PKA*	Present
95	0	0	TIGS>Octβ2R	Female	Present		102	0	0	TIGS>PKA*	Present	Male		93	0	0	Mex1GS>PKA*	Present		91	0	0	GS5961>PKA*	Present
95	0	0	TIGS>Octβ2R	Female	Present		102	0	0	TIGS>PKA*	Present	Male		93	0	0	Mex1GS>PKA*	Present		91	0	0	GS5961>PKA*	Present
95	0	0	TIGS>Octβ2R	Female	Present		102	0	0	TIGS>PKA*	Present	Male		93	0	0	Mex1GS>PKA*	Present		91	0	0	GS5961>PKA*	Present
95	0	0	TIGS>Octβ2R	Female	Present		102	0	0	TIGS>PKA*	Present	Male		93	0	0	Mex1GS>PKA*	Present		91	0	0	GS5961>PKA*	Present
95	0	0	TIGS>Octβ2R	Female	Present		102	0	0	TIGS>PKA*	Present	Male		93	0	0	Mex1GS>PKA*	Present		91	0	0	GS5961>PKA*	Present
1.5	0	1	TIGS>Octβ2R	Female	Present		2	0	1	TIGS>PKA*	Present	Male		2	0	1	Mex1GS>PKA*	Present		2	0	1	GS5961>PKA*	Present
5	2	1	TIGS>Octβ2R	Female	Present		4	2	1	TIGS>PKA*	Present	Male		4	0	1	Mex1GS>PKA*	Present		4	0	1	GS5961>PKA*	Present
7	1	1	TIGS>Octβ2R	Female	Present		7	0	1	TIGS>PKA*	Present	Male		7	0	1	Mex1GS>PKA*	Present		7	0	1	GS5961>PKA*	Present
9	0	1	TIGS>Octβ2R	Female	Present		9	0	1	TIGS>PKA*	Present	Male		9	0	1	Mex1GS>PKA*	Present		9	0	1	GS5961>PKA*	Present
12	0	1	TIGS>Octβ2R	Female	Present		11	0	1	TIGS>PKA*	Present	Male		11	0	1	Mex1GS>PKA*	Present		11	0	1	GS5961>PKA*	Present
14	0	1	TIGS>Octβ2R	Female	Present		14	0	1	TIGS>PKA*	Present	Male		14	0	1	Mex1GS>PKA*	Present		14	0	1	GS5961>PKA*	Present
16	0	1	TIGS>Octβ2R	Female	Present		16	0	1	TIGS>PKA*	Present	Male		16	0	1	Mex1GS>PKA*	Present		16	0	1	GS5961>PKA*	Present
19	0	1	TIGS>Octβ2R	Female	Present		18	0	1	TIGS>PKA*	Present	Male		18	0	1	Mex1GS>PKA*	Present		18	0	1	GS5961>PKA*	Present
21	0	1	TIGS>Octβ2R	Female	Present		21	0	1	TIGS>PKA*	Present	Male		21	0	1	Mex1GS>PKA*	Present		21	0	1	GS5961>PKA*	Present
23	0	1	TIGS>Octβ2R	Female	Present		23	0	1	TIGS>PKA*	Present	Male		23	0	1	Mex1GS>PKA*	Present		23	0	1	GS5961>PKA*	Present
26	0	1	TIGS>Octβ2R	Female	Present		25	0	1	TIGS>PKA*	Present	Male		25	0	1	Mex1GS>PKA*	Present		25	0	1	GS5961>PKA*	Present
28	0	1	TIGS>Octβ2R	Female	Present		28	0	1	TIGS>PKA*	Present	Male		28	0	1	Mex1GS>PKA*	Present		28	0	1	GS5961>PKA*	Present
30	1	1	TIGS>Octβ2R	Female	Present		30	0	1	TIGS>PKA*	Present	Male		30	0	1	Mex1GS>PKA*	Present		30	0	1	GS5961>PKA*	Present
33	0	1	TIGS>Octβ2R	Female	Present		32	0	1	TIGS>PKA*	Present	Male		32	0	1	Mex1GS>PKA*	Present		32	0	1	GS5961>PKA*	Present
35	0	1	TIGS>Octβ2R	Female	Present		35	0	1	TIGS>PKA*	Present	Male		35	0	1	Mex1GS>PKA*	Present		35	0	1	GS5961>PKA*	Present
37	0	1	TIGS>Octβ2R	Female	Present		37	0	1	TIGS>PKA*	Present	Male		37	0	1	Mex1GS>PKA*	Present		37	0	1	GS5961>PKA*	Present
40	0	1	TIGS>Octβ2R	Female	Present		39	0	1	TIGS>PKA*	Present	Male		39	0	1	Mex1GS>PKA*	Present		39	0	1	GS5961>PKA*	Present
42	0	1	TIGS>Octβ2R	Female	Present		42	0	1	TIGS>PKA*	Present	Male		42	0	1	Mex1GS>PKA*	Present		42	0	1	GS5961>PKA*	Present
44	0	1	TIGS>Octβ2R	Female	Present		44	0	1	TIGS>PKA*	Present	Male		44	0	1	Mex1GS>PKA*	Present		44	0	1	GS5961>PKA*	Present
47	0	1	TIGS>Octβ2R	Female	Present		46	1	1	TIGS>PKA*	Present	Male		46	0	1	Mex1GS>PKA*	Present		46	0	1	GS5961>PKA*	Present
49	0	1	TIGS>Octβ2R	Female	Present		49	1	1	TIGS>PKA*	Present	Male		49	0	1	Mex1GS>PKA*	Present		49	1	1	GS5961>PKA*	Present
51	0	1	TIGS>Octβ2R	Female	Present		51	0	1	TIGS>PKA*	Present	Male		52	0	1	Mex1GS>PKA*	Present		52	0	1	GS5961>PKA*	Present
54	0	1	TIGS>Octβ2R	Female	Present		53	0	1	TIGS>PKA*	Present	Male		53	0	1	Mex1GS>PKA*	Present		53	0	1	GS5961>PKA*	Present
56	0	1	TIGS>Octβ2R	Female	Present		56	0	1	TIGS>PKA*	Present	Male		56	0	1	Mex1GS>PKA*	Present		56	0	1	GS5961>PKA*	Present
58	0	1	TIGS>Octβ2R	Female	Present		59	0	1	TIGS>PKA*	Present	Male		58	0	1	Mex1GS>PKA*	Present		58	0	1	GS5961>PKA*	Present
61	0	1	TIGS>Octβ2R	Female	Present		61	1	1	TIGS>PKA*	Present	Male		60	0	1	Mex1GS>PKA*	Present		60	0	1	GS5961>PKA*	Present
63	0	1	TIGS>Octβ2R	Female	Present		64	0	1	TIGS>PKA*	Present	Male		63	0	1	Mex1GS>PKA*	Present		62	0	1	GS5961>PKA*	Present
65	0	1	TIGS>Octβ2R	Female	Present		67	0	1	TIGS>PKA*	Present	Male		65	0	1	Mex1GS>PKA*	Present		65	0	1	GS5961>PKA*	Present
68	0	1	TIGS>Octβ2R	Female	Present		70	0	1	TIGS>PKA*	Present	Male		67	0	1	Mex1GS>PKA*	Present		67	0	1	GS5961>PKA*	Present
70	0	1	TIGS>Octβ2R	Female	Present		72	0	1	TIGS>PKA*	Present	Male		70	0	1	Mex1GS>PKA*	Present		70	0	1	GS5961>PKA*	Present
72	1	1	TIGS>Octβ2R	Female	Present		74	0	1	TIGS>PKA*	Present	Male		72	0	1	Mex1GS>PKA*	Present		72	0	1	GS5961>PKA*	Present
75	0	1	TIGS>Octβ2R	Female	Present		77	0	1	TIGS>PKA*	Present	Male		74	0	1	Mex1GS>PKA*	Present		74	0	1	GS5961>PKA*	Present
77	0	1	TIGS>Octβ2R	Female	Present		79	0	1	TIGS>PKA*	Present	Male		77	0	1	Mex1GS>PKA*	Present		77	0	1	GS5961>PKA*	Present
79	0	1	TIGS>Octβ2R	Female	Present		81	0	1	TIGS>PKA*	Present	Male		79	0	1	Mex1GS>PKA*	Present		79	0	1	GS5961>PKA*	Present
82	0	1	TIGS>Octβ2R	Female	Present		84	0	1	TIGS>PKA*	Present	Male		81	0	1	Mex1GS>PKA*	Present		81	0	1	GS5961>PKA*	Present
84	0	1	TIGS>Octβ2R	Female	Present		86	0	1	TIGS>PKA*	Present	Male		84	0	1	Mex1GS>PKA*	Present		84	0	1	GS5961>PKA*	Present
86	0	1	TIGS>Octβ2R	Female	Present		88	0	1	TIGS>PKA*	Present	Male		86	0	1	Mex1GS>PKA*	Present		86	0	1	GS5961>PKA*	Present
89	0	1	TIGS>Octβ2R	Female	Present		91	0	1	TIGS>PKA*	Present	Male		88	0	1	Mex1GS>PKA*	Present		88	0	1	GS5961>PKA*	Present
92	0	1	TIGS>Octβ2R	Female	Present		93	0	1	TIGS>PKA*	Present	Male		91	0	1	Mex1GS>PKA*	Present		91	0	1	GS5961>PKA*	Present
95	0	1	TIGS>Octβ2R	Female	Present		95	0	1	TIGS>PKA*	Present	Male		93	0	1	Mex1GS>PKA*	Present		91	0	1	GS5961>PKA*	Present
95	0	1	TIGS>Octβ2R	Female	Present		98	0	1	TIGS>PKA*	Present	Male		93	0	1	Mex1GS>PKA*	Present		91	0	1	GS5961>PKA*	Present
95	0	1	TIGS>Octβ2R	Female	Present		100	0	1	TIGS>PKA*	Present	Male		93	0	1	Mex1GS>PKA*	Present		91	0	1	GS5961>PKA*	Present
95	0	1	TIGS>Octβ2R	Female	Present		102	0	1	TIGS>PKA*	Present	Male		93	0	1	Mex1GS>PKA*	Present		91	0	1	GS5961>PKA*	Present
95	0	1	TIGS>Octβ2R	Female	Present		102	0	1	TIGS>PKA*	Present	Male		93	0	1	Mex1GS>PKA*	Present		91	0	1	GS5961>PKA*	Present
95	0	1	TIGS>Octβ2R	Female	Present		102	0	1	TIGS>PKA*	Present	Male		93	0	1	Mex1GS>PKA*	Present		91	0	1	GS5961>PKA*	Present
95	0	1	TIGS>Octβ2R	Female	Present		102	0	1	TIGS>PKA*	Present	Male		93	0	1	Mex1GS>PKA*	Present		91	0	1	GS5961>PKA*	Present
95	0	1	TIGS>Octβ2R	Female	Present		102	0	1	TIGS>PKA*	Present	Male		93	0	1	Mex1GS>PKA*	Present		91	0	1	GS5961>PKA*	Present
95	0	1	TIGS>Octβ2R	Female	Present		102	0	1	TIGS>PKA*	Present	Male		93	0	1	Mex1GS>PKA*	Present		91	0	1	GS5961>PKA*	Present
95	0	1	TIGS>Octβ2R	Female	Present		102	0	1	TIGS>PKA*	Present	Male		93	0	1	Mex1GS>PKA*	Present		91	0	1	GS5961>PKA*	Present
95	0	1	TIGS>Octβ2R	Female	Present		102	0	1	TIGS>PKA*	Present	Male		93	0	1	Mex1GS>PKA*	Present		91	0	1	GS5961>PKA*	Present
95	0	1	TIGS>Octβ2R	Female	Present		102	0	1	TIGS>PKA*	Present	Male		93	0	1	Mex1GS>PKA*	Present		91	0	1	GS5961>PKA*	Present
95	0	1	TIGS>Octβ2R	Female	Present		102	0	1	TIGS>PKA*	Present	Male		93	0	1	Mex1GS>PKA*	Present		91	0	1	GS5961>PKA*	Present
95	0	1	TIGS>Octβ2R	Female	Present		102	0	1	TIGS>PKA*	Present	Male		93	0	1	Mex1GS>PKA*	Present		91	0	1	GS5961>PKA*	Present
95	0	1	TIGS>Octβ2R	Female	Present		102	0	1	TIGS>PKA*	Present	Male		93	0	1	Mex1GS>PKA*	Present		91	0	1	GS5961>PKA*	Present
95	0	1	TIGS>Octβ2R	Female	Present		102	0	1	TIGS>PKA*	Present	Male		93	0	1	Mex1GS>PKA*	Present		91	0	1	GS5961>PKA*	Present
95	0	1	TIGS>Octβ2R	Female	Present		102	0	1	TIGS>PKA*	Present	Male		93	0	1	Mex1GS>PKA*	Present		91	0	1	GS5961>PKA*	Present
95	0	1	TIGS>Octβ2R	Female	Present		102	0	1	TIGS>PKA*	Present	Male		93	0	1	Mex1GS>PKA*	Present		91	0	1	GS5961>PKA*	Present
95	0	1	TIGS>Octβ2R	Female	Present		102	0	1	TIGS>PKA*	Present	Male		93	0	1	Mex1GS>PKA*	Present		91	0	1	GS5961>PKA*	Present
95	0	1	TIGS>Octβ2R	Female	Present		102	0	1	TIGS>PKA*	Present	Male		93	0	1	Mex1GS>PKA*	Present		91	0	1	GS5961>PKA*	Present
95	0	1	TIGS>Octβ2R	Female	Present		102	0	1	TIGS>PKA*	Present	Male		93	0	1	Mex1GS>PKA*	Present		91	0	1	GS5961>PKA*	Present
95	0	1	TIGS>Octβ2R	Female	Present		102	0	1	TIGS>PKA*	Present	Male		93	0	1	Mex1GS>PKA*	Present		91	0	1	GS5961>PKA*	Present
95	0	1	TIGS>Octβ2R	Female	Present		102	0	1	TIGS>PKA*	Present	Male		93	0	1	Mex1GS>PKA*	Present		91	0	1	GS5961>PKA*	Present
95	0	1	TIGS>Octβ2R	Female	Present		102	0	1	TIGS>PKA*	Present	Male		93	0	1	Mex1GS>PKA*	Present		91	0	1	GS5961>PKA*	Present
95	0	1	TIGS>Octβ2R	Female	Present		102	0	1	TIGS>PKA*	Present	Male		93	0	1	Mex1GS>PKA*	Present		91	0	1	GS5961>PKA*	Present
95	0	1	TIGS>Octβ2R	Female	Present		102	0	1	TIGS>PKA*	Present	Male		93	0	1	Mex1GS>PKA*	Present		91	0	1	GS5961>PKA*	Present
95	0	1	TIGS>Octβ2R	Female	Present		102	0	1	TIGS>PKA*	Present	Male		93	0	1	Mex1GS>PKA*	Present		91	0	1	GS5961>PKA*	Present
95	0	1	TIGS>Octβ2R	Female	Present		102	0	1	TIGS>PKA*	Present	Male		93	0	1	Mex1GS>PKA*	Present		91	0	1	GS5961>PKA*	Present
95	0	1	TIGS>Octβ2R	Female	Present		102	0	1	TIGS>PKA*	Present	Male		93	0	1	Mex1GS>PKA*	Present		91	0	1	GS5961>PKA*	Present
95	0	1	TIGS>Octβ2R	Female	Present		102	0	1	TIGS>PKA*	Present	Male		93	0	1	Mex1GS>PKA*	Present		91	0	1	GS5961>PKA*	Present
95	0	1	TIGS>Octβ2R	Female	Present		102	0	1	TIGS>PKA*	Present	Male		93	0	1	Mex1GS>PKA*	Present		91	0	1	GS5961>PKA*	Present
95	0	1	TIGS>Octβ2R	Female	Present		102	0	1	TIGS>PKA*	Present	Male		93	0	1	Mex1GS>PKA*	Present		91	0	1	GS5961>PKA*	Present
95	0	1	TIGS>Octβ2R	Female	Present		102	0	1	TIGS>PKA*	Present	Male		93	0	1	Mex1GS>PKA*	Present		91	0	1	GS5961>PKA*	Present
95	0	1	TIGS>Octβ2R	Female	Present		102	0	1	TIGS>PKA*	Present	Male		93	0	1	Mex1GS>PKA*	Present		91	0	1	GS5961>PKA*	Present
95	0	1	TIGS>Octβ2R	Female	Present		102	0	1	TIGS>PKA*	Present	Male		93	0	1	Mex1GS>PKA*	Present		91	0	1	GS5961>PKA*	Present
95	0	1	TIGS>Octβ2R	Female	Present		102	0	1	TIGS>PKA*	Present	Male		93	0	1	Mex1GS>PKA*	Present		91	0	1	GS5961>PKA*	Present
1.5	0	0	TIGS>Octβ2R	Male	Present		2	0	0	TIGS>PKA*	Absent	Male		2	0	0	Mex1GS>PKA*	Absent		2	0	0	GS5961>PKA*	Absent
5	0	0	TIGS>Octβ2R	Male	Present		4	0	0	TIGS>PKA*	Absent	Male		4	0	0	Mex1GS>PKA*	Absent		4	0	0	GS5961>PKA*	Absent
7	0	0	TIGS>Octβ2R	Male	Present		7	1	0	TIGS>PKA*	Absent	Male		7	0	0	Mex1GS>PKA*	Absent		7	0	0	GS5961>PKA*	Absent
9	0	0	TIGS>Octβ2R	Male	Present		9	0	0	TIGS>PKA*	Absent	Male		9	0	0	Mex1GS>PKA*	Absent		9	0	0	GS5961>PKA*	Absent
12	0	0	TIGS>Octβ2R	Male	Present		11	0	0	TIGS>PKA*	Absent	Male		11	0	0	Mex1GS>PKA*	Absent		11	0	0	GS5961>PKA*	Absent
14	0	0	TIGS>Octβ2R	Male	Present		14	1	0	TIGS>PKA*	Absent	Male		14	0	0	Mex1GS>PKA*	Absent		14	0	0	GS5961>PKA*	Absent
16	0	0	TIGS>Octβ2R	Male	Present		16	0	0	TIGS>PKA*	Absent	Male		16	0	0	Mex1GS>PKA*	Absent		16	0	0	GS5961>PKA*	Absent
19	0	0	TIGS>Octβ2R	Male	Present		18	1	0	TIGS>PKA*	Absent	Male		18	0	0	Mex1GS>PKA*	Absent		18	0	0	GS5961>PKA*	Absent
21	0	0	TIGS>Octβ2R	Male	Present		21	0	0	TIGS>PKA*	Absent	Male		21	0	0	Mex1GS>PKA*	Absent		21	0	0	GS5961>PKA*	Absent
23	0	0	TIGS>Octβ2R	Male	Present		23	0	0	TIGS>PKA*	Absent	Male		23	0	0	Mex1GS>PKA*	Absent		23	0	0	GS5961>PKA*	Absent
26	0	0	TIGS>Octβ2R	Male	Present		25	0	0	TIGS>PKA*	Absent	Male		25	0	0	Mex1GS>PKA*	Absent		25	0	0	GS5961>PKA*	Absent
28	0	0	TIGS>Octβ2R	Male	Present		28	0	0	TIGS>PKA*	Absent	Male		28	0	0	Mex1GS>PKA*	Absent		28	0	0	GS5961>PKA*	Absent
30	0	0	TIGS>Octβ2R	Male	Present		30	0	0	TIGS>PKA*	Absent	Male		30	0	0	Mex1GS>PKA*	Absent		30	0	0	GS5961>PKA*	Absent
33	1	0	TIGS>Octβ2R	Male	Present		32	0	0	TIGS>PKA*	Absent	Male		32	0	0	Mex1GS>PKA*	Absent		32	0	0	GS5961>PKA*	Absent
35	0	0	TIGS>Octβ2R	Male	Present		35	0	0	TIGS>PKA*	Absent	Male		35	0	0	Mex1GS>PKA*	Absent		35	0	0	GS5961>PKA*	Absent
37	1	0	TIGS>Octβ2R	Male	Present		37	1	0	TIGS>PKA*	Absent	Male		37	0	0	Mex1GS>PKA*	Absent		37	0	0	GS5961>PKA*	Absent
40	1	0	TIGS>Octβ2R	Male	Present		39	1	0	TIGS>PKA*	Absent	Male		39	0	0	Mex1GS>PKA*	Absent		39	0	0	GS5961>PKA*	Absent
42	3	0	TIGS>Octβ2R	Male	Present		42	5	0	TIGS>PKA*	Absent	Male		42	0	0	Mex1GS>PKA*	Absent		42	0	0	GS5961>PKA*	Absent
44	2	0	TIGS>Octβ2R	Male	Present		44	4	0	TIGS>PKA*	Absent	Male		44	0	0	Mex1GS>PKA*	Absent		44	1	0	GS5961>PKA*	Absent
47	6	0	TIGS>Octβ2R	Male	Present		46	4	0	TIGS>PKA*	Absent	Male		46	0	0	Mex1GS>PKA*	Absent		46	0	0	GS5961>PKA*	Absent
49	7	0	TIGS>Octβ2R	Male	Present		49	19	0	TIGS>PKA*	Absent	Male		49	0	0	Mex1GS>PKA*	Absent		49	0	0	GS5961>PKA*	Absent
51	7	0	TIGS>Octβ2R	Male	Present		51	13	0	TIGS>PKA*	Absent	Male		52	1	0	Mex1GS>PKA*	Absent		52	0	0	GS5961>PKA*	Absent
54	7	0	TIGS>Octβ2R	Male	Present		53	21	0	TIGS>PKA*	Absent	Male		53	0	0	Mex1GS>PKA*	Absent		53	1	0	GS5961>PKA*	Absent
56	8	0	TIGS>Octβ2R	Male	Present		56	15	0	TIGS>PKA*	Absent	Male		56	2	0	Mex1GS>PKA*	Absent		56	4	0	GS5961>PKA*	Absent
58	9	0	TIGS>Octβ2R	Male	Present		59	13	0	TIGS>PKA*	Absent	Male		58	2	0	Mex1GS>PKA*	Absent		58	2	0	GS5961>PKA*	Absent
61	9	0	TIGS>Octβ2R	Male	Present		61	15	0	TIGS>PKA*	Absent	Male		60	3	0	Mex1GS>PKA*	Absent		60	7	0	GS5961>PKA*	Absent
63	13	0	TIGS>Octβ2R	Male	Present		64	18	0	TIGS>PKA*	Absent	Male		63	4	0	Mex1GS>PKA*	Absent		62	6	0	GS5961>PKA*	Absent
65	6	0	TIGS>Octβ2R	Male	Present		67	3	0	TIGS>PKA*	Absent	Male		65	6	0	Mex1GS>PKA*	Absent		65	8	0	GS5961>PKA*	Absent
68	11	0	TIGS>Octβ2R	Male	Present		70	2	0	TIGS>PKA*	Absent	Male		67	18	0	Mex1GS>PKA*	Absent		67	11	0	GS5961>PKA*	Absent
70	3	0	TIGS>Octβ2R	Male	Present		72	0	0	TIGS>PKA*	Absent	Male		70	31	0	Mex1GS>PKA*	Absent		70	14	0	GS5961>PKA*	Absent
72	11	0	TIGS>Octβ2R	Male	Present		74	0	0	TIGS>PKA*	Absent	Male		72	27	0	Mex1GS>PKA*	Absent		72	17	0	GS5961>PKA*	Absent
75	6	0	TIGS>Octβ2R	Male	Present		77	0	0	TIGS>PKA*	Absent	Male		74	22	0	Mex1GS>PKA*	Absent		74	17	0	GS5961>PKA*	Absent
77	4	0	TIGS>Octβ2R	Male	Present		79	0	0	TIGS>PKA*	Absent	Male		77	13	0	Mex1GS>PKA*	Absent		77	22	0	GS5961>PKA*	Absent
79	2	0	TIGS>Octβ2R	Male	Present		81	0	0	TIGS>PKA*	Absent	Male		79	17	0	Mex1GS>PKA*	Absent		79	22	0	GS5961>PKA*	Absent
82	2	0	TIGS>Octβ2R	Male	Present		84	0	0	TIGS>PKA*	Absent	Male		81	6	0	Mex1GS>PKA*	Absent		81	13	0	GS5961>PKA*	Absent
84	0	0	TIGS>Octβ2R	Male	Present		86	0	0	TIGS>PKA*	Absent	Male		84	2	0	Mex1GS>PKA*	Absent		84	4	0	GS5961>PKA*	Absent
86	2	0	TIGS>Octβ2R	Male	Present		88	0	0	TIGS>PKA*	Absent	Male		86	1	0	Mex1GS>PKA*	Absent		86	1	0	GS5961>PKA*	Absent
89	0	0	TIGS>Octβ2R	Male	Present		91	0	0	TIGS>PKA*	Absent	Male		88	1	0	Mex1GS>PKA*	Absent		88	0	0	GS5961>PKA*	Absent
92	0	0	TIGS>Octβ2R	Male	Present		93	0	0	TIGS>PKA*	Absent	Male		91	1	0	Mex1GS>PKA*	Absent		91	1	0	GS5961>PKA*	Absent
95	0	0	TIGS>Octβ2R	Male	Present		95	0	0	TIGS>PKA*	Absent	Male		93	1	0	Mex1GS>PKA*	Absent		91	0	0	GS5961>PKA*	Absent
95	0	0	TIGS>Octβ2R	Male	Present		98	0	0	TIGS>PKA*	Absent	Male		93	0	0	Mex1GS>PKA*	Absent		91	0	0	GS5961>PKA*	Absent
95	0	0	TIGS>Octβ2R	Male	Present		100	0	0	TIGS>PKA*	Absent	Male		93	0	0	Mex1GS>PKA*	Absent		91	0	0	GS5961>PKA*	Absent
95	0	0	TIGS>Octβ2R	Male	Present		102	0	0	TIGS>PKA*	Absent	Male		93	0	0	Mex1GS>PKA*	Absent		91	0	0	GS5961>PKA*	Absent
95	0	0	TIGS>Octβ2R	Male	Present		102	0	0	TIGS>PKA*	Absent	Male		93	0	0	Mex1GS>PKA*	Absent		91	0	0	GS5961>PKA*	Absent
95	0	0	TIGS>Octβ2R	Male	Present		102	0	0	TIGS>PKA*	Absent	Male		93	0	0	Mex1GS>PKA*	Absent		91	0	0	GS5961>PKA*	Absent
95	0	0	TIGS>Octβ2R	Male	Present		102	0	0	TIGS>PKA*	Absent	Male		93	0	0	Mex1GS>PKA*	Absent		91	0	0	GS5961>PKA*	Absent
95	0	0	TIGS>Octβ2R	Male	Present		102	0	0	TIGS>PKA*	Absent	Male		93	0	0	Mex1GS>PKA*	Absent		91	0	0	GS5961>PKA*	Absent
95	0	0	TIGS>Octβ2R	Male	Present		102	0	0	TIGS>PKA*	Absent	Male		93	0	0	Mex1GS>PKA*	Absent		91	0	0	GS5961>PKA*	Absent
95	0	0	TIGS>Octβ2R	Male	Present		102	0	0	TIGS>PKA*	Absent	Male		93	0	0	Mex1GS>PKA*	Absent		91	0	0	GS5961>PKA*	Absent
95	0	0	TIGS>Octβ2R	Male	Present		102	0	0	TIGS>PKA*	Absent	Male		93	0	0	Mex1GS>PKA*	Absent		91	0	0	GS5961>PKA*	Absent
95	0	0	TIGS>Octβ2R	Male	Present		102	0	0	TIGS>PKA*	Absent	Male		93	0	0	Mex1GS>PKA*	Absent		91	0	0	GS5961>PKA*	Absent
95	0	0	TIGS>Octβ2R	Male	Present		102	0	0	TIGS>PKA*	Absent	Male		93	0	0	Mex1GS>PKA*	Absent		91	0	0	GS5961>PKA*	Absent
95	0	0	TIGS>Octβ2R	Male	Present		102	0	0	TIGS>PKA*	Absent	Male		93	0	0	Mex1GS>PKA*	Absent		91	0	0	GS5961>PKA*	Absent
95	0	0	TIGS>Octβ2R	Male	Present		102	0	0	TIGS>PKA*	Absent	Male		93	0	0	Mex1GS>PKA*	Absent		91	0	0	GS5961>PKA*	Absent
95	0	0	TIGS>Octβ2R	Male	Present		102	0	0	TIGS>PKA*	Absent	Male		93	0	0	Mex1GS>PKA*	Absent		91	0	0	GS5961>PKA*	Absent
95	0	0	TIGS>Octβ2R	Male	Present		102	0	0	TIGS>PKA*	Absent	Male		93	0	0	Mex1GS>PKA*	Absent		91	0	0	GS5961>PKA*	Absent
95	0	0	TIGS>Octβ2R	Male	Present		102	0	0	TIGS>PKA*	Absent	Male		93	0	0	Mex1GS>PKA*	Absent		91	0	0	GS5961>PKA*	Absent
95	0	0	TIGS>Octβ2R	Male	Present		102	0	0	TIGS>PKA*	Absent	Male		93	0	0	Mex1GS>PKA*	Absent		91	0	0	GS5961>PKA*	Absent
95	0	0	TIGS>Octβ2R	Male	Present		102	0	0	TIGS>PKA*	Absent	Male		93	0	0	Mex1GS>PKA*	Absent		91	0	0	GS5961>PKA*	Absent
95	0	0	TIGS>Octβ2R	Male	Present		102	0	0	TIGS>PKA*	Absent	Male		93	0	0	Mex1GS>PKA*	Absent		91	0	0	GS5961>PKA*	Absent
95	0	0	TIGS>Octβ2R	Male	Present		102	0	0	TIGS>PKA*	Absent	Male		93	0	0	Mex1GS>PKA*	Absent		91	0	0	GS5961>PKA*	Absent
95	0	0	TIGS>Octβ2R	Male	Present		102	0	0	TIGS>PKA*	Absent	Male		93	0	0	Mex1GS>PKA*	Absent		91	0	0	GS5961>PKA*	Absent
95	0	0	TIGS>Octβ2R	Male	Present		102	0	0	TIGS>PKA*	Absent	Male		93	0	0	Mex1GS>PKA*	Absent		91	0	0	GS5961>PKA*	Absent
95	0	0	TIGS>Octβ2R	Male	Present		102	0	0	TIGS>PKA*	Absent	Male		93	0	0	Mex1GS>PKA*	Absent		91	0	0	GS5961>PKA*	Absent
95	0	0	TIGS>Octβ2R	Male	Present		102	0	0	TIGS>PKA*	Absent	Male		93	0	0	Mex1GS>PKA*	Absent		91	0	0	GS5961>PKA*	Absent
95	0	0	TIGS>Octβ2R	Male	Present		102	0	0	TIGS>PKA*	Absent	Male		93	0	0	Mex1GS>PKA*	Absent		91	0	0	GS5961>PKA*	Absent
95	0	0	TIGS>Octβ2R	Male	Present		102	0	0	TIGS>PKA*	Absent	Male		93	0	0	Mex1GS>PKA*	Absent		91	0	0	GS5961>PKA*	Absent
95	0	0	TIGS>Octβ2R	Male	Present		102	0	0	TIGS>PKA*	Absent	Male		93	0	0	Mex1GS>PKA*	Absent		91	0	0	GS5961>PKA*	Absent
95	0	0	TIGS>Octβ2R	Male	Present		102	0	0	TIGS>PKA*	Absent	Male		93	0	0	Mex1GS>PKA*	Absent		91	0	0	GS5961>PKA*	Absent
95	0	0	TIGS>Octβ2R	Male	Present		102	0	0	TIGS>PKA*	Absent	Male		93	0	0	Mex1GS>PKA*	Absent		91	0	0	GS5961>PKA*	Absent
95	0	0	TIGS>Octβ2R	Male	Present		102	0	0	TIGS>PKA*	Absent	Male		93	0	0	Mex1GS>PKA*	Absent		91	0	0	GS5961>PKA*	Absent
95	0	0	TIGS>Octβ2R	Male	Present		102	0	0	TIGS>PKA*	Absent	Male		93	0	0	Mex1GS>PKA*	Absent		91	0	0	GS5961>PKA*	Absent
95	0	0	TIGS>Octβ2R	Male	Present		102	0	0	TIGS>PKA*	Absent	Male		93	0	0	Mex1GS>PKA*	Absent		91	0	0	GS5961>PKA*	Absent
95	0	0	TIGS>Octβ2R	Male	Present		102	0	0	TIGS>PKA*	Absent	Male		93	0	0	Mex1GS>PKA*	Absent		91	0	0	GS5961>PKA*	Absent
95	0	0	TIGS>Octβ2R	Male	Present		102	0	0	TIGS>PKA*	Absent	Male		93	0	0	Mex1GS>PKA*	Absent		91	0	0	GS5961>PKA*	Absent
1.5	0	1	TIGS>Octβ2R	Male	Present		2	0	1	TIGS>PKA*	Absent	Male		2	0	1	Mex1GS>PKA*	Absent		2	0	1	GS5961>PKA*	Absent
5	0	1	TIGS>Octβ2R	Male	Present		4	3	1	TIGS>PKA*	Absent	Male		4	0	1	Mex1GS>PKA*	Absent		4	0	1	GS5961>PKA*	Absent
7	0	1	TIGS>Octβ2R	Male	Present		7	0	1	TIGS>PKA*	Absent	Male		7	0	1	Mex1GS>PKA*	Absent		7	0	1	GS5961>PKA*	Absent
9	0	1	TIGS>Octβ2R	Male	Present		9	0	1	TIGS>PKA*	Absent	Male		9	0	1	Mex1GS>PKA*	Absent		9	0	1	GS5961>PKA*	Absent
12	0	1	TIGS>Octβ2R	Male	Present		11	0	1	TIGS>PKA*	Absent	Male		11	0	1	Mex1GS>PKA*	Absent		11	0	1	GS5961>PKA*	Absent
14	0	1	TIGS>Octβ2R	Male	Present		14	0	1	TIGS>PKA*	Absent	Male		14	0	1	Mex1GS>PKA*	Absent		14	0	1	GS5961>PKA*	Absent
16	0	1	TIGS>Octβ2R	Male	Present		16	0	1	TIGS>PKA*	Absent	Male		16	0	1	Mex1GS>PKA*	Absent		16	0	1	GS5961>PKA*	Absent
19	0	1	TIGS>Octβ2R	Male	Present		18	0	1	TIGS>PKA*	Absent	Male		18	0	1	Mex1GS>PKA*	Absent		18	0	1	GS5961>PKA*	Absent
21	0	1	TIGS>Octβ2R	Male	Present		21	0	1	TIGS>PKA*	Absent	Male		21	0	1	Mex1GS>PKA*	Absent		21	0	1	GS5961>PKA*	Absent
23	0	1	TIGS>Octβ2R	Male	Present		23	0	1	TIGS>PKA*	Absent	Male		23	0	1	Mex1GS>PKA*	Absent		23	0	1	GS5961>PKA*	Absent
26	0	1	TIGS>Octβ2R	Male	Present		25	0	1	TIGS>PKA*	Absent	Male		25	0	1	Mex1GS>PKA*	Absent		25	0	1	GS5961>PKA*	Absent
28	0	1	TIGS>Octβ2R	Male	Present		28	0	1	TIGS>PKA*	Absent	Male		28	0	1	Mex1GS>PKA*	Absent		28	0	1	GS5961>PKA*	Absent
30	0	1	TIGS>Octβ2R	Male	Present		30	0	1	TIGS>PKA*	Absent	Male		30	0	1	Mex1GS>PKA*	Absent		30	0	1	GS5961>PKA*	Absent
33	0	1	TIGS>Octβ2R	Male	Present		32	0	1	TIGS>PKA*	Absent	Male		32	0	1	Mex1GS>PKA*	Absent		32	0	1	GS5961>PKA*	Absent
35	0	1	TIGS>Octβ2R	Male	Present		35	0	1	TIGS>PKA*	Absent	Male		35	0	1	Mex1GS>PKA*	Absent		35	0	1	GS5961>PKA*	Absent
37	0	1	TIGS>Octβ2R	Male	Present		37	0	1	TIGS>PKA*	Absent	Male		37	0	1	Mex1GS>PKA*	Absent		37	0	1	GS5961>PKA*	Absent
40	0	1	TIGS>Octβ2R	Male	Present		39	0	1	TIGS>PKA*	Absent	Male		39	0	1	Mex1GS>PKA*	Absent		39	0	1	GS5961>PKA*	Absent
42	0	1	TIGS>Octβ2R	Male	Present		42	0	1	TIGS>PKA*	Absent	Male		42	0	1	Mex1GS>PKA*	Absent		42	0	1	GS5961>PKA*	Absent
44	0	1	TIGS>Octβ2R	Male	Present		44	0	1	TIGS>PKA*	Absent	Male		44	0	1	Mex1GS>PKA*	Absent		44	0	1	GS5961>PKA*	Absent
47	0	1	TIGS>Octβ2R	Male	Present		46	2	1	TIGS>PKA*	Absent	Male		46	0	1	Mex1GS>PKA*	Absent		46	0	1	GS5961>PKA*	Absent
49	0	1	TIGS>Octβ2R	Male	Present		49	1	1	TIGS>PKA*	Absent	Male		49	0	1	Mex1GS>PKA*	Absent		49	1	1	GS5961>PKA*	Absent
51	0	1	TIGS>Octβ2R	Male	Present		51	1	1	TIGS>PKA*	Absent	Male		52	0	1	Mex1GS>PKA*	Absent		52	0	1	GS5961>PKA*	Absent
54	0	1	TIGS>Octβ2R	Male	Present		53	0	1	TIGS>PKA*	Absent	Male		53	0	1	Mex1GS>PKA*	Absent		53	0	1	GS5961>PKA*	Absent
56	0	1	TIGS>Octβ2R	Male	Present		56	0	1	TIGS>PKA*	Absent	Male		56	0	1	Mex1GS>PKA*	Absent		56	0	1	GS5961>PKA*	Absent
58	0	1	TIGS>Octβ2R	Male	Present		59	0	1	TIGS>PKA*	Absent	Male		58	0	1	Mex1GS>PKA*	Absent		58	0	1	GS5961>PKA*	Absent
61	0	1	TIGS>Octβ2R	Male	Present		61	0	1	TIGS>PKA*	Absent	Male		60	0	1	Mex1GS>PKA*	Absent		60	0	1	GS5961>PKA*	Absent
63	0	1	TIGS>Octβ2R	Male	Present		64	0	1	TIGS>PKA*	Absent	Male		63	0	1	Mex1GS>PKA*	Absent		62	0	1	GS5961>PKA*	Absent
65	0	1	TIGS>Octβ2R	Male	Present		67	0	1	TIGS>PKA*	Absent	Male		65	0	1	Mex1GS>PKA*	Absent		65	0	1	GS5961>PKA*	Absent
68	0	1	TIGS>Octβ2R	Male	Present		70	0	1	TIGS>PKA*	Absent	Male		67	0	1	Mex1GS>PKA*	Absent		67	0	1	GS5961>PKA*	Absent
70	0	1	TIGS>Octβ2R	Male	Present		72	0	1	TIGS>PKA*	Absent	Male		70	0	1	Mex1GS>PKA*	Absent		70	0	1	GS5961>PKA*	Absent
72	0	1	TIGS>Octβ2R	Male	Present		74	0	1	TIGS>PKA*	Absent	Male		72	0	1	Mex1GS>PKA*	Absent		72	0	1	GS5961>PKA*	Absent
75	0	1	TIGS>Octβ2R	Male	Present		77	0	1	TIGS>PKA*	Absent	Male		74	0	1	Mex1GS>PKA*	Absent		74	0	1	GS5961>PKA*	Absent
77	0	1	TIGS>Octβ2R	Male	Present		79	0	1	TIGS>PKA*	Absent	Male		77	0	1	Mex1GS>PKA*	Absent		77	0	1	GS5961>PKA*	Absent
79	0	1	TIGS>Octβ2R	Male	Present		81	0	1	TIGS>PKA*	Absent	Male		79	0	1	Mex1GS>PKA*	Absent		79	0	1	GS5961>PKA*	Absent
82	0	1	TIGS>Octβ2R	Male	Present		84	0	1	TIGS>PKA*	Absent	Male		81	0	1	Mex1GS>PKA*	Absent		81	0	1	GS5961>PKA*	Absent
84	0	1	TIGS>Octβ2R	Male	Present		86	0	1	TIGS>PKA*	Absent	Male		84	0	1	Mex1GS>PKA*	Absent		84	0	1	GS5961>PKA*	Absent
86	0	1	TIGS>Octβ2R	Male	Present		88	0	1	TIGS>PKA*	Absent	Male		86	0	1	Mex1GS>PKA*	Absent		86	0	1	GS5961>PKA*	Absent
89	0	1	TIGS>Octβ2R	Male	Present		91	0	1	TIGS>PKA*	Absent	Male		88	0	1	Mex1GS>PKA*	Absent		88	0	1	GS5961>PKA*	Absent
92	0	1	TIGS>Octβ2R	Male	Present		93	0	1	TIGS>PKA*	Absent	Male		91	0	1	Mex1GS>PKA*	Absent		91	0	1	GS5961>PKA*	Absent
95	0	1	TIGS>Octβ2R	Male	Present		95	0	1	TIGS>PKA*	Absent	Male		93	0	1	Mex1GS>PKA*	Absent		91	0	1	GS5961>PKA*	Absent
95	0	1	TIGS>Octβ2R	Male	Present		98	0	1	TIGS>PKA*	Absent	Male		93	0	1	Mex1GS>PKA*	Absent		91	0	1	GS5961>PKA*	Absent
95	0	1	TIGS>Octβ2R	Male	Present		100	0	1	TIGS>PKA*	Absent	Male		93	0	1	Mex1GS>PKA*	Absent		91	0	1	GS5961>PKA*	Absent
95	0	1	TIGS>Octβ2R	Male	Present		102	0	1	TIGS>PKA*	Absent	Male		93	0	1	Mex1GS>PKA*	Absent		91	0	1	GS5961>PKA*	Absent
95	0	1	TIGS>Octβ2R	Male	Present		102	0	1	TIGS>PKA*	Absent	Male		93	0	1	Mex1GS>PKA*	Absent		91	0	1	GS5961>PKA*	Absent
95	0	1	TIGS>Octβ2R	Male	Present		102	0	1	TIGS>PKA*	Absent	Male		93	0	1	Mex1GS>PKA*	Absent		91	0	1	GS5961>PKA*	Absent
95	0	1	TIGS>Octβ2R	Male	Present		102	0	1	TIGS>PKA*	Absent	Male		93	0	1	Mex1GS>PKA*	Absent		91	0	1	GS5961>PKA*	Absent
95	0	1	TIGS>Octβ2R	Male	Present		102	0	1	TIGS>PKA*	Absent	Male		93	0	1	Mex1GS>PKA*	Absent		91	0	1	GS5961>PKA*	Absent
95	0	1	TIGS>Octβ2R	Male	Present		102	0	1	TIGS>PKA*	Absent	Male		93	0	1	Mex1GS>PKA*	Absent		91	0	1	GS5961>PKA*	Absent
95	0	1	TIGS>Octβ2R	Male	Present		102	0	1	TIGS>PKA*	Absent	Male		93	0	1	Mex1GS>PKA*	Absent		91	0	1	GS5961>PKA*	Absent
95	0	1	TIGS>Octβ2R	Male	Present		102	0	1	TIGS>PKA*	Absent	Male		93	0	1	Mex1GS>PKA*	Absent		91	0	1	GS5961>PKA*	Absent
95	0	1	TIGS>Octβ2R	Male	Present		102	0	1	TIGS>PKA*	Absent	Male		93	0	1	Mex1GS>PKA*	Absent		91	0	1	GS5961>PKA*	Absent
95	0	1	TIGS>Octβ2R	Male	Present		102	0	1	TIGS>PKA*	Absent	Male		93	0	1	Mex1GS>PKA*	Absent		91	0	1	GS5961>PKA*	Absent
95	0	1	TIGS>Octβ2R	Male	Present		102	0	1	TIGS>PKA*	Absent	Male		93	0	1	Mex1GS>PKA*	Absent		91	0	1	GS5961>PKA*	Absent
95	0	1	TIGS>Octβ2R	Male	Present		102	0	1	TIGS>PKA*	Absent	Male		93	0	1	Mex1GS>PKA*	Absent		91	0	1	GS5961>PKA*	Absent
95	0	1	TIGS>Octβ2R	Male	Present		102	0	1	TIGS>PKA*	Absent	Male		93	0	1	Mex1GS>PKA*	Absent		91	0	1	GS5961>PKA*	Absent
95	0	1	TIGS>Octβ2R	Male	Present		102	0	1	TIGS>PKA*	Absent	Male		93	0	1	Mex1GS>PKA*	Absent		91	0	1	GS5961>PKA*	Absent
95	0	1	TIGS>Octβ2R	Male	Present		102	0	1	TIGS>PKA*	Absent	Male		93	0	1	Mex1GS>PKA*	Absent		91	0	1	GS5961>PKA*	Absent
95	0	1	TIGS>Octβ2R	Male	Present		102	0	1	TIGS>PKA*	Absent	Male		93	0	1	Mex1GS>PKA*	Absent		91	0	1	GS5961>PKA*	Absent
95	0	1	TIGS>Octβ2R	Male	Present		102	0	1	TIGS>PKA*	Absent	Male		93	0	1	Mex1GS>PKA*	Absent		91	0	1	GS5961>PKA*	Absent
95	0	1	TIGS>Octβ2R	Male	Present		102	0	1	TIGS>PKA*	Absent	Male		93	0	1	Mex1GS>PKA*	Absent		91	0	1	GS5961>PKA*	Absent
95	0	1	TIGS>Octβ2R	Male	Present		102	0	1	TIGS>PKA*	Absent	Male		93	0	1	Mex1GS>PKA*	Absent		91	0	1	GS5961>PKA*	Absent
95	0	1	TIGS>Octβ2R	Male	Present		102	0	1	TIGS>PKA*	Absent	Male		93	0	1	Mex1GS>PKA*	Absent		91	0	1	GS5961>PKA*	Absent
95	0	1	TIGS>Octβ2R	Male	Present		102	0	1	TIGS>PKA*	Absent	Male		93	0	1	Mex1GS>PKA*	Absent		91	0	1	GS5961>PKA*	Absent
95	0	1	TIGS>Octβ2R	Male	Present		102	0	1	TIGS>PKA*	Absent	Male		93	0	1	Mex1GS>PKA*	Absent		91	0	1	GS5961>PKA*	Absent
95	0	1	TIGS>Octβ2R	Male	Present		102	0	1	TIGS>PKA*	Absent	Male		93	0	1	Mex1GS>PKA*	Absent		91	0	1	GS5961>PKA*	Absent
95	0	1	TIGS>Octβ2R	Male	Present		102	0	1	TIGS>PKA*	Absent	Male		93	0	1	Mex1GS>PKA*	Absent		91	0	1	GS5961>PKA*	Absent
95	0	1	TIGS>Octβ2R	Male	Present		102	0	1	TIGS>PKA*	Absent	Male		93	0	1	Mex1GS>PKA*	Absent		91	0	1	GS5961>PKA*	Absent
95	0	1	TIGS>Octβ2R	Male	Present		102	0	1	TIGS>PKA*	Absent	Male		93	0	1	Mex1GS>PKA*	Absent		91	0	1	GS5961>PKA*	Absent
95	0	1	TIGS>Octβ2R	Male	Present		102	0	1	TIGS>PKA*	Absent	Male		93	0	1	Mex1GS>PKA*	Absent		91	0	1	GS5961>PKA*	Absent
95	0	1	TIGS>Octβ2R	Male	Present		102	0	1	TIGS>PKA*	Absent	Male		93	0	1	Mex1GS>PKA*	Absent		91	0	1	GS5961>PKA*	Absent
95	0	1	TIGS>Octβ2R	Male	Present		102	0	1	TIGS>PKA*	Absent	Male		93	0	1	Mex1GS>PKA*	Absent		91	0	1	GS5961>PKA*	Absent
95	0	1	TIGS>Octβ2R	Male	Present		102	0	1	TIGS>PKA*	Absent	Male		93	0	1	Mex1GS>PKA*	Absent		91	0	1	GS5961>PKA*	Absent
95	0	1	TIGS>Octβ2R	Male	Present		102	0	1	TIGS>PKA*	Absent	Male		93	0	1	Mex1GS>PKA*	Absent		91	0	1	GS5961>PKA*	Absent
95	0	1	TIGS>Octβ2R	Male	Present		102	0	1	TIGS>PKA*	Absent	Male		93	0	1	Mex1GS>PKA*	Absent		91	0	1	GS5961>PKA*	Absent
95	0	1	TIGS>Octβ2R	Male	Present		102	0	1	TIGS>PKA*	Absent	Male		93	0	1	Mex1GS>PKA*	Absent		91	0	1	GS5961>PKA*	Absent
1.5	0	0	TIGS>Octβ2R	Female	Absent		2	0	0	TIGS>PKA*	Present	Female
5	0	0	TIGS>Octβ2R	Female	Absent		4	0	0	TIGS>PKA*	Present	Female
7	0	0	TIGS>Octβ2R	Female	Absent		7	0	0	TIGS>PKA*	Present	Female
9	0	0	TIGS>Octβ2R	Female	Absent		9	0	0	TIGS>PKA*	Present	Female
12	0	0	TIGS>Octβ2R	Female	Absent		11	0	0	TIGS>PKA*	Present	Female
14	0	0	TIGS>Octβ2R	Female	Absent		14	0	0	TIGS>PKA*	Present	Female
16	0	0	TIGS>Octβ2R	Female	Absent		16	0	0	TIGS>PKA*	Present	Female
19	0	0	TIGS>Octβ2R	Female	Absent		18	0	0	TIGS>PKA*	Present	Female
21	1	0	TIGS>Octβ2R	Female	Absent		21	1	0	TIGS>PKA*	Present	Female
23	1	0	TIGS>Octβ2R	Female	Absent		23	1	0	TIGS>PKA*	Present	Female
26	0	0	TIGS>Octβ2R	Female	Absent		25	1	0	TIGS>PKA*	Present	Female
28	0	0	TIGS>Octβ2R	Female	Absent		28	0	0	TIGS>PKA*	Present	Female
30	0	0	TIGS>Octβ2R	Female	Absent		30	0	0	TIGS>PKA*	Present	Female
33	0	0	TIGS>Octβ2R	Female	Absent		32	0	0	TIGS>PKA*	Present	Female
35	0	0	TIGS>Octβ2R	Female	Absent		35	0	0	TIGS>PKA*	Present	Female
37	0	0	TIGS>Octβ2R	Female	Absent		37	2	0	TIGS>PKA*	Present	Female
40	1	0	TIGS>Octβ2R	Female	Absent		39	1	0	TIGS>PKA*	Present	Female
42	0	0	TIGS>Octβ2R	Female	Absent		42	0	0	TIGS>PKA*	Present	Female
44	0	0	TIGS>Octβ2R	Female	Absent		44	0	0	TIGS>PKA*	Present	Female
47	3	0	TIGS>Octβ2R	Female	Absent		46	0	0	TIGS>PKA*	Present	Female
49	2	0	TIGS>Octβ2R	Female	Absent		49	0	0	TIGS>PKA*	Present	Female
51	0	0	TIGS>Octβ2R	Female	Absent		51	1	0	TIGS>PKA*	Present	Female
54	4	0	TIGS>Octβ2R	Female	Absent		53	1	0	TIGS>PKA*	Present	Female
56	3	0	TIGS>Octβ2R	Female	Absent		56	2	0	TIGS>PKA*	Present	Female
58	2	0	TIGS>Octβ2R	Female	Absent		59	1	0	TIGS>PKA*	Present	Female
61	8	0	TIGS>Octβ2R	Female	Absent		61	0	0	TIGS>PKA*	Present	Female
63	11	0	TIGS>Octβ2R	Female	Absent		64	4	0	TIGS>PKA*	Present	Female
65	13	0	TIGS>Octβ2R	Female	Absent		67	13	0	TIGS>PKA*	Present	Female
68	32	0	TIGS>Octβ2R	Female	Absent		70	7	0	TIGS>PKA*	Present	Female
70	11	0	TIGS>Octβ2R	Female	Absent		72	11	0	TIGS>PKA*	Present	Female
72	8	0	TIGS>Octβ2R	Female	Absent		74	9	0	TIGS>PKA*	Present	Female
75	28	0	TIGS>Octβ2R	Female	Absent		77	18	0	TIGS>PKA*	Present	Female
77	1	0	TIGS>Octβ2R	Female	Absent		79	9	0	TIGS>PKA*	Present	Female
79	2	0	TIGS>Octβ2R	Female	Absent		81	16	0	TIGS>PKA*	Present	Female
82	5	0	TIGS>Octβ2R	Female	Absent		84	26	0	TIGS>PKA*	Present	Female
84	0	0	TIGS>Octβ2R	Female	Absent		86	8	0	TIGS>PKA*	Present	Female
86	0	0	TIGS>Octβ2R	Female	Absent		88	6	0	TIGS>PKA*	Present	Female
89	0	0	TIGS>Octβ2R	Female	Absent		91	5	0	TIGS>PKA*	Present	Female
92	0	0	TIGS>Octβ2R	Female	Absent		93	0	0	TIGS>PKA*	Present	Female
95	0	0	TIGS>Octβ2R	Female	Absent		95	0	0	TIGS>PKA*	Present	Female
95	0	0	TIGS>Octβ2R	Female	Absent		98	1	0	TIGS>PKA*	Present	Female
95	0	0	TIGS>Octβ2R	Female	Absent		100	0	0	TIGS>PKA*	Present	Female
95	0	0	TIGS>Octβ2R	Female	Absent		102	0	0	TIGS>PKA*	Present	Female
95	0	0	TIGS>Octβ2R	Female	Absent		102	0	0	TIGS>PKA*	Present	Female
95	0	0	TIGS>Octβ2R	Female	Absent		102	0	0	TIGS>PKA*	Present	Female
95	0	0	TIGS>Octβ2R	Female	Absent		102	0	0	TIGS>PKA*	Present	Female
95	0	0	TIGS>Octβ2R	Female	Absent		102	0	0	TIGS>PKA*	Present	Female
95	0	0	TIGS>Octβ2R	Female	Absent		102	0	0	TIGS>PKA*	Present	Female
95	0	0	TIGS>Octβ2R	Female	Absent		102	0	0	TIGS>PKA*	Present	Female
95	0	0	TIGS>Octβ2R	Female	Absent		102	0	0	TIGS>PKA*	Present	Female
95	0	0	TIGS>Octβ2R	Female	Absent		102	0	0	TIGS>PKA*	Present	Female
95	0	0	TIGS>Octβ2R	Female	Absent		102	0	0	TIGS>PKA*	Present	Female
95	0	0	TIGS>Octβ2R	Female	Absent		102	0	0	TIGS>PKA*	Present	Female
95	0	0	TIGS>Octβ2R	Female	Absent		102	0	0	TIGS>PKA*	Present	Female
95	0	0	TIGS>Octβ2R	Female	Absent		102	0	0	TIGS>PKA*	Present	Female
95	0	0	TIGS>Octβ2R	Female	Absent		102	0	0	TIGS>PKA*	Present	Female
95	0	0	TIGS>Octβ2R	Female	Absent		102	0	0	TIGS>PKA*	Present	Female
95	0	0	TIGS>Octβ2R	Female	Absent		102	0	0	TIGS>PKA*	Present	Female
95	0	0	TIGS>Octβ2R	Female	Absent		102	0	0	TIGS>PKA*	Present	Female
95	0	0	TIGS>Octβ2R	Female	Absent		102	0	0	TIGS>PKA*	Present	Female
95	0	0	TIGS>Octβ2R	Female	Absent		102	0	0	TIGS>PKA*	Present	Female
95	0	0	TIGS>Octβ2R	Female	Absent		102	0	0	TIGS>PKA*	Present	Female
95	0	0	TIGS>Octβ2R	Female	Absent		102	0	0	TIGS>PKA*	Present	Female
95	0	0	TIGS>Octβ2R	Female	Absent		102	0	0	TIGS>PKA*	Present	Female
95	0	0	TIGS>Octβ2R	Female	Absent		102	0	0	TIGS>PKA*	Present	Female
95	0	0	TIGS>Octβ2R	Female	Absent		102	0	0	TIGS>PKA*	Present	Female
95	0	0	TIGS>Octβ2R	Female	Absent		102	0	0	TIGS>PKA*	Present	Female
95	0	0	TIGS>Octβ2R	Female	Absent		102	0	0	TIGS>PKA*	Present	Female
95	0	0	TIGS>Octβ2R	Female	Absent		102	0	0	TIGS>PKA*	Present	Female
95	0	0	TIGS>Octβ2R	Female	Absent		102	0	0	TIGS>PKA*	Present	Female
95	0	0	TIGS>Octβ2R	Female	Absent		102	0	0	TIGS>PKA*	Present	Female
95	0	0	TIGS>Octβ2R	Female	Absent		102	0	0	TIGS>PKA*	Present	Female
95	0	0	TIGS>Octβ2R	Female	Absent		102	0	0	TIGS>PKA*	Present	Female
95	0	0	TIGS>Octβ2R	Female	Absent		102	0	0	TIGS>PKA*	Present	Female
95	0	0	TIGS>Octβ2R	Female	Absent		102	0	0	TIGS>PKA*	Present	Female
1.5	0	1	TIGS>Octβ2R	Female	Absent		2	0	1	TIGS>PKA*	Present	Female
5	0	1	TIGS>Octβ2R	Female	Absent		4	2	1	TIGS>PKA*	Present	Female
7	0	1	TIGS>Octβ2R	Female	Absent		7	0	1	TIGS>PKA*	Present	Female
9	0	1	TIGS>Octβ2R	Female	Absent		9	0	1	TIGS>PKA*	Present	Female
12	0	1	TIGS>Octβ2R	Female	Absent		11	0	1	TIGS>PKA*	Present	Female
14	0	1	TIGS>Octβ2R	Female	Absent		14	0	1	TIGS>PKA*	Present	Female
16	0	1	TIGS>Octβ2R	Female	Absent		16	0	1	TIGS>PKA*	Present	Female
19	0	1	TIGS>Octβ2R	Female	Absent		18	0	1	TIGS>PKA*	Present	Female
21	0	1	TIGS>Octβ2R	Female	Absent		21	0	1	TIGS>PKA*	Present	Female
23	0	1	TIGS>Octβ2R	Female	Absent		23	0	1	TIGS>PKA*	Present	Female
26	0	1	TIGS>Octβ2R	Female	Absent		25	0	1	TIGS>PKA*	Present	Female
28	0	1	TIGS>Octβ2R	Female	Absent		28	0	1	TIGS>PKA*	Present	Female
30	0	1	TIGS>Octβ2R	Female	Absent		30	0	1	TIGS>PKA*	Present	Female
33	0	1	TIGS>Octβ2R	Female	Absent		32	0	1	TIGS>PKA*	Present	Female
35	0	1	TIGS>Octβ2R	Female	Absent		35	0	1	TIGS>PKA*	Present	Female
37	0	1	TIGS>Octβ2R	Female	Absent		37	0	1	TIGS>PKA*	Present	Female
40	0	1	TIGS>Octβ2R	Female	Absent		39	0	1	TIGS>PKA*	Present	Female
42	0	1	TIGS>Octβ2R	Female	Absent		42	1	1	TIGS>PKA*	Present	Female
44	0	1	TIGS>Octβ2R	Female	Absent		44	0	1	TIGS>PKA*	Present	Female
47	0	1	TIGS>Octβ2R	Female	Absent		46	0	1	TIGS>PKA*	Present	Female
49	0	1	TIGS>Octβ2R	Female	Absent		49	0	1	TIGS>PKA*	Present	Female
51	0	1	TIGS>Octβ2R	Female	Absent		51	0	1	TIGS>PKA*	Present	Female
54	1	1	TIGS>Octβ2R	Female	Absent		53	0	1	TIGS>PKA*	Present	Female
56	1	1	TIGS>Octβ2R	Female	Absent		56	0	1	TIGS>PKA*	Present	Female
58	0	1	TIGS>Octβ2R	Female	Absent		59	0	1	TIGS>PKA*	Present	Female
61	2	1	TIGS>Octβ2R	Female	Absent		61	0	1	TIGS>PKA*	Present	Female
63	0	1	TIGS>Octβ2R	Female	Absent		64	0	1	TIGS>PKA*	Present	Female
65	0	1	TIGS>Octβ2R	Female	Absent		67	0	1	TIGS>PKA*	Present	Female
68	0	1	TIGS>Octβ2R	Female	Absent		70	0	1	TIGS>PKA*	Present	Female
70	0	1	TIGS>Octβ2R	Female	Absent		72	0	1	TIGS>PKA*	Present	Female
72	0	1	TIGS>Octβ2R	Female	Absent		74	0	1	TIGS>PKA*	Present	Female
75	0	1	TIGS>Octβ2R	Female	Absent		77	0	1	TIGS>PKA*	Present	Female
77	0	1	TIGS>Octβ2R	Female	Absent		79	0	1	TIGS>PKA*	Present	Female
79	0	1	TIGS>Octβ2R	Female	Absent		81	0	1	TIGS>PKA*	Present	Female
82	0	1	TIGS>Octβ2R	Female	Absent		84	0	1	TIGS>PKA*	Present	Female
84	0	1	TIGS>Octβ2R	Female	Absent		86	0	1	TIGS>PKA*	Present	Female
86	0	1	TIGS>Octβ2R	Female	Absent		88	0	1	TIGS>PKA*	Present	Female
89	0	1	TIGS>Octβ2R	Female	Absent		91	0	1	TIGS>PKA*	Present	Female
92	0	1	TIGS>Octβ2R	Female	Absent		93	0	1	TIGS>PKA*	Present	Female
95	0	1	TIGS>Octβ2R	Female	Absent		95	0	1	TIGS>PKA*	Present	Female
95	0	1	TIGS>Octβ2R	Female	Absent		98	0	1	TIGS>PKA*	Present	Female
95	0	1	TIGS>Octβ2R	Female	Absent		100	0	1	TIGS>PKA*	Present	Female
95	0	1	TIGS>Octβ2R	Female	Absent		102	0	1	TIGS>PKA*	Present	Female
95	0	1	TIGS>Octβ2R	Female	Absent		102	0	1	TIGS>PKA*	Present	Female
95	0	1	TIGS>Octβ2R	Female	Absent		102	0	1	TIGS>PKA*	Present	Female
95	0	1	TIGS>Octβ2R	Female	Absent		102	0	1	TIGS>PKA*	Present	Female
95	0	1	TIGS>Octβ2R	Female	Absent		102	0	1	TIGS>PKA*	Present	Female
95	0	1	TIGS>Octβ2R	Female	Absent		102	0	1	TIGS>PKA*	Present	Female
95	0	1	TIGS>Octβ2R	Female	Absent		102	0	1	TIGS>PKA*	Present	Female
95	0	1	TIGS>Octβ2R	Female	Absent		102	0	1	TIGS>PKA*	Present	Female
95	0	1	TIGS>Octβ2R	Female	Absent		102	0	1	TIGS>PKA*	Present	Female
95	0	1	TIGS>Octβ2R	Female	Absent		102	0	1	TIGS>PKA*	Present	Female
95	0	1	TIGS>Octβ2R	Female	Absent		102	0	1	TIGS>PKA*	Present	Female
95	0	1	TIGS>Octβ2R	Female	Absent		102	0	1	TIGS>PKA*	Present	Female
95	0	1	TIGS>Octβ2R	Female	Absent		102	0	1	TIGS>PKA*	Present	Female
95	0	1	TIGS>Octβ2R	Female	Absent		102	0	1	TIGS>PKA*	Present	Female
95	0	1	TIGS>Octβ2R	Female	Absent		102	0	1	TIGS>PKA*	Present	Female
95	0	1	TIGS>Octβ2R	Female	Absent		102	0	1	TIGS>PKA*	Present	Female
95	0	1	TIGS>Octβ2R	Female	Absent		102	0	1	TIGS>PKA*	Present	Female
95	0	1	TIGS>Octβ2R	Female	Absent		102	0	1	TIGS>PKA*	Present	Female
95	0	1	TIGS>Octβ2R	Female	Absent		102	0	1	TIGS>PKA*	Present	Female
95	0	1	TIGS>Octβ2R	Female	Absent		102	0	1	TIGS>PKA*	Present	Female
95	0	1	TIGS>Octβ2R	Female	Absent		102	0	1	TIGS>PKA*	Present	Female
95	0	1	TIGS>Octβ2R	Female	Absent		102	0	1	TIGS>PKA*	Present	Female
95	0	1	TIGS>Octβ2R	Female	Absent		102	0	1	TIGS>PKA*	Present	Female
95	0	1	TIGS>Octβ2R	Female	Absent		102	0	1	TIGS>PKA*	Present	Female
95	0	1	TIGS>Octβ2R	Female	Absent		102	0	1	TIGS>PKA*	Present	Female
95	0	1	TIGS>Octβ2R	Female	Absent		102	0	1	TIGS>PKA*	Present	Female
95	0	1	TIGS>Octβ2R	Female	Absent		102	0	1	TIGS>PKA*	Present	Female
95	0	1	TIGS>Octβ2R	Female	Absent		102	0	1	TIGS>PKA*	Present	Female
95	0	1	TIGS>Octβ2R	Female	Absent		102	0	1	TIGS>PKA*	Present	Female
95	0	1	TIGS>Octβ2R	Female	Absent		102	0	1	TIGS>PKA*	Present	Female
95	0	1	TIGS>Octβ2R	Female	Absent		102	0	1	TIGS>PKA*	Present	Female
95	0	1	TIGS>Octβ2R	Female	Absent		102	0	1	TIGS>PKA*	Present	Female
95	0	1	TIGS>Octβ2R	Female	Absent		102	0	1	TIGS>PKA*	Present	Female
1.5	0	0	TIGS>Octβ2R	Male	Absent		2	0	0	TIGS>PKA*	Absent	Female
5	0	0	TIGS>Octβ2R	Male	Absent		4	0	0	TIGS>PKA*	Absent	Female
7	0	0	TIGS>Octβ2R	Male	Absent		7	0	0	TIGS>PKA*	Absent	Female
9	0	0	TIGS>Octβ2R	Male	Absent		9	0	0	TIGS>PKA*	Absent	Female
12	0	0	TIGS>Octβ2R	Male	Absent		11	0	0	TIGS>PKA*	Absent	Female
14	0	0	TIGS>Octβ2R	Male	Absent		14	0	0	TIGS>PKA*	Absent	Female
16	0	0	TIGS>Octβ2R	Male	Absent		16	0	0	TIGS>PKA*	Absent	Female
19	0	0	TIGS>Octβ2R	Male	Absent		18	0	0	TIGS>PKA*	Absent	Female
21	0	0	TIGS>Octβ2R	Male	Absent		21	0	0	TIGS>PKA*	Absent	Female
23	1	0	TIGS>Octβ2R	Male	Absent		23	0	0	TIGS>PKA*	Absent	Female
26	0	0	TIGS>Octβ2R	Male	Absent		25	0	0	TIGS>PKA*	Absent	Female
28	0	0	TIGS>Octβ2R	Male	Absent		28	0	0	TIGS>PKA*	Absent	Female
30	0	0	TIGS>Octβ2R	Male	Absent		30	2	0	TIGS>PKA*	Absent	Female
33	1	0	TIGS>Octβ2R	Male	Absent		32	0	0	TIGS>PKA*	Absent	Female
35	0	0	TIGS>Octβ2R	Male	Absent		35	2	0	TIGS>PKA*	Absent	Female
37	0	0	TIGS>Octβ2R	Male	Absent		37	2	0	TIGS>PKA*	Absent	Female
40	1	0	TIGS>Octβ2R	Male	Absent		39	0	0	TIGS>PKA*	Absent	Female
42	0	0	TIGS>Octβ2R	Male	Absent		42	3	0	TIGS>PKA*	Absent	Female
44	0	0	TIGS>Octβ2R	Male	Absent		44	4	0	TIGS>PKA*	Absent	Female
47	4	0	TIGS>Octβ2R	Male	Absent		46	0	0	TIGS>PKA*	Absent	Female
49	1	0	TIGS>Octβ2R	Male	Absent		49	2	0	TIGS>PKA*	Absent	Female
51	6	0	TIGS>Octβ2R	Male	Absent		51	2	0	TIGS>PKA*	Absent	Female
54	13	0	TIGS>Octβ2R	Male	Absent		53	2	0	TIGS>PKA*	Absent	Female
56	15	0	TIGS>Octβ2R	Male	Absent		56	2	0	TIGS>PKA*	Absent	Female
58	8	0	TIGS>Octβ2R	Male	Absent		59	5	0	TIGS>PKA*	Absent	Female
61	8	0	TIGS>Octβ2R	Male	Absent		61	12	0	TIGS>PKA*	Absent	Female
63	20	0	TIGS>Octβ2R	Male	Absent		64	41	0	TIGS>PKA*	Absent	Female
65	14	0	TIGS>Octβ2R	Male	Absent		67	15	0	TIGS>PKA*	Absent	Female
68	14	0	TIGS>Octβ2R	Male	Absent		70	11	0	TIGS>PKA*	Absent	Female
70	1	0	TIGS>Octβ2R	Male	Absent		72	6	0	TIGS>PKA*	Absent	Female
72	4	0	TIGS>Octβ2R	Male	Absent		74	8	0	TIGS>PKA*	Absent	Female
75	1	0	TIGS>Octβ2R	Male	Absent		77	7	0	TIGS>PKA*	Absent	Female
77	0	0	TIGS>Octβ2R	Male	Absent		79	7	0	TIGS>PKA*	Absent	Female
79	0	0	TIGS>Octβ2R	Male	Absent		81	4	0	TIGS>PKA*	Absent	Female
82	0	0	TIGS>Octβ2R	Male	Absent		84	4	0	TIGS>PKA*	Absent	Female
84	0	0	TIGS>Octβ2R	Male	Absent		86	1	0	TIGS>PKA*	Absent	Female
86	0	0	TIGS>Octβ2R	Male	Absent		88	3	0	TIGS>PKA*	Absent	Female
89	0	0	TIGS>Octβ2R	Male	Absent		91	2	0	TIGS>PKA*	Absent	Female
92	0	0	TIGS>Octβ2R	Male	Absent		93	0	0	TIGS>PKA*	Absent	Female
95	0	0	TIGS>Octβ2R	Male	Absent		95	0	0	TIGS>PKA*	Absent	Female
95	0	0	TIGS>Octβ2R	Male	Absent		98	0	0	TIGS>PKA*	Absent	Female
95	0	0	TIGS>Octβ2R	Male	Absent		100	0	0	TIGS>PKA*	Absent	Female
95	0	0	TIGS>Octβ2R	Male	Absent		102	0	0	TIGS>PKA*	Absent	Female
95	0	0	TIGS>Octβ2R	Male	Absent		102	0	0	TIGS>PKA*	Absent	Female
95	0	0	TIGS>Octβ2R	Male	Absent		102	0	0	TIGS>PKA*	Absent	Female
95	0	0	TIGS>Octβ2R	Male	Absent		102	0	0	TIGS>PKA*	Absent	Female
95	0	0	TIGS>Octβ2R	Male	Absent		102	0	0	TIGS>PKA*	Absent	Female
95	0	0	TIGS>Octβ2R	Male	Absent		102	0	0	TIGS>PKA*	Absent	Female
95	0	0	TIGS>Octβ2R	Male	Absent		102	0	0	TIGS>PKA*	Absent	Female
95	0	0	TIGS>Octβ2R	Male	Absent		102	0	0	TIGS>PKA*	Absent	Female
95	0	0	TIGS>Octβ2R	Male	Absent		102	0	0	TIGS>PKA*	Absent	Female
95	0	0	TIGS>Octβ2R	Male	Absent		102	0	0	TIGS>PKA*	Absent	Female
95	0	0	TIGS>Octβ2R	Male	Absent		102	0	0	TIGS>PKA*	Absent	Female
95	0	0	TIGS>Octβ2R	Male	Absent		102	0	0	TIGS>PKA*	Absent	Female
95	0	0	TIGS>Octβ2R	Male	Absent		102	0	0	TIGS>PKA*	Absent	Female
95	0	0	TIGS>Octβ2R	Male	Absent		102	0	0	TIGS>PKA*	Absent	Female
95	0	0	TIGS>Octβ2R	Male	Absent		102	0	0	TIGS>PKA*	Absent	Female
95	0	0	TIGS>Octβ2R	Male	Absent		102	0	0	TIGS>PKA*	Absent	Female
95	0	0	TIGS>Octβ2R	Male	Absent		102	0	0	TIGS>PKA*	Absent	Female
95	0	0	TIGS>Octβ2R	Male	Absent		102	0	0	TIGS>PKA*	Absent	Female
95	0	0	TIGS>Octβ2R	Male	Absent		102	0	0	TIGS>PKA*	Absent	Female
95	0	0	TIGS>Octβ2R	Male	Absent		102	0	0	TIGS>PKA*	Absent	Female
95	0	0	TIGS>Octβ2R	Male	Absent		102	0	0	TIGS>PKA*	Absent	Female
95	0	0	TIGS>Octβ2R	Male	Absent		102	0	0	TIGS>PKA*	Absent	Female
95	0	0	TIGS>Octβ2R	Male	Absent		102	0	0	TIGS>PKA*	Absent	Female
95	0	0	TIGS>Octβ2R	Male	Absent		102	0	0	TIGS>PKA*	Absent	Female
95	0	0	TIGS>Octβ2R	Male	Absent		102	0	0	TIGS>PKA*	Absent	Female
95	0	0	TIGS>Octβ2R	Male	Absent		102	0	0	TIGS>PKA*	Absent	Female
95	0	0	TIGS>Octβ2R	Male	Absent		102	0	0	TIGS>PKA*	Absent	Female
95	0	0	TIGS>Octβ2R	Male	Absent		102	0	0	TIGS>PKA*	Absent	Female
95	0	0	TIGS>Octβ2R	Male	Absent		102	0	0	TIGS>PKA*	Absent	Female
95	0	0	TIGS>Octβ2R	Male	Absent		102	0	0	TIGS>PKA*	Absent	Female
95	0	0	TIGS>Octβ2R	Male	Absent		102	0	0	TIGS>PKA*	Absent	Female
95	0	0	TIGS>Octβ2R	Male	Absent		102	0	0	TIGS>PKA*	Absent	Female
95	0	0	TIGS>Octβ2R	Male	Absent		102	0	0	TIGS>PKA*	Absent	Female
1.5	0	1	TIGS>Octβ2R	Male	Absent		2	0	1	TIGS>PKA*	Absent	Female
5	0	1	TIGS>Octβ2R	Male	Absent		4	0	1	TIGS>PKA*	Absent	Female
7	0	1	TIGS>Octβ2R	Male	Absent		7	0	1	TIGS>PKA*	Absent	Female
9	0	1	TIGS>Octβ2R	Male	Absent		9	0	1	TIGS>PKA*	Absent	Female
12	0	1	TIGS>Octβ2R	Male	Absent		11	0	1	TIGS>PKA*	Absent	Female
14	0	1	TIGS>Octβ2R	Male	Absent		14	0	1	TIGS>PKA*	Absent	Female
16	0	1	TIGS>Octβ2R	Male	Absent		16	0	1	TIGS>PKA*	Absent	Female
19	0	1	TIGS>Octβ2R	Male	Absent		18	0	1	TIGS>PKA*	Absent	Female
21	3	1	TIGS>Octβ2R	Male	Absent		21	0	1	TIGS>PKA*	Absent	Female
23	0	1	TIGS>Octβ2R	Male	Absent		23	0	1	TIGS>PKA*	Absent	Female
26	0	1	TIGS>Octβ2R	Male	Absent		25	0	1	TIGS>PKA*	Absent	Female
28	0	1	TIGS>Octβ2R	Male	Absent		28	0	1	TIGS>PKA*	Absent	Female
30	0	1	TIGS>Octβ2R	Male	Absent		30	0	1	TIGS>PKA*	Absent	Female
33	0	1	TIGS>Octβ2R	Male	Absent		32	0	1	TIGS>PKA*	Absent	Female
35	0	1	TIGS>Octβ2R	Male	Absent		35	0	1	TIGS>PKA*	Absent	Female
37	0	1	TIGS>Octβ2R	Male	Absent		37	0	1	TIGS>PKA*	Absent	Female
40	0	1	TIGS>Octβ2R	Male	Absent		39	0	1	TIGS>PKA*	Absent	Female
42	0	1	TIGS>Octβ2R	Male	Absent		42	0	1	TIGS>PKA*	Absent	Female
44	0	1	TIGS>Octβ2R	Male	Absent		44	0	1	TIGS>PKA*	Absent	Female
47	1	1	TIGS>Octβ2R	Male	Absent		46	0	1	TIGS>PKA*	Absent	Female
49	0	1	TIGS>Octβ2R	Male	Absent		49	0	1	TIGS>PKA*	Absent	Female
51	1	1	TIGS>Octβ2R	Male	Absent		51	0	1	TIGS>PKA*	Absent	Female
54	0	1	TIGS>Octβ2R	Male	Absent		53	0	1	TIGS>PKA*	Absent	Female
56	1	1	TIGS>Octβ2R	Male	Absent		56	0	1	TIGS>PKA*	Absent	Female
58	0	1	TIGS>Octβ2R	Male	Absent		59	0	1	TIGS>PKA*	Absent	Female
61	0	1	TIGS>Octβ2R	Male	Absent		61	0	1	TIGS>PKA*	Absent	Female
63	0	1	TIGS>Octβ2R	Male	Absent		64	0	1	TIGS>PKA*	Absent	Female
65	0	1	TIGS>Octβ2R	Male	Absent		67	0	1	TIGS>PKA*	Absent	Female
68	1	1	TIGS>Octβ2R	Male	Absent		70	0	1	TIGS>PKA*	Absent	Female
70	0	1	TIGS>Octβ2R	Male	Absent		72	0	1	TIGS>PKA*	Absent	Female
72	0	1	TIGS>Octβ2R	Male	Absent		74	0	1	TIGS>PKA*	Absent	Female
75	0	1	TIGS>Octβ2R	Male	Absent		77	0	1	TIGS>PKA*	Absent	Female
77	0	1	TIGS>Octβ2R	Male	Absent		79	0	1	TIGS>PKA*	Absent	Female
79	0	1	TIGS>Octβ2R	Male	Absent		81	0	1	TIGS>PKA*	Absent	Female
82	0	1	TIGS>Octβ2R	Male	Absent		84	0	1	TIGS>PKA*	Absent	Female
84	0	1	TIGS>Octβ2R	Male	Absent		86	0	1	TIGS>PKA*	Absent	Female
86	0	1	TIGS>Octβ2R	Male	Absent		88	0	1	TIGS>PKA*	Absent	Female
89	0	1	TIGS>Octβ2R	Male	Absent		91	0	1	TIGS>PKA*	Absent	Female
92	0	1	TIGS>Octβ2R	Male	Absent		93	0	1	TIGS>PKA*	Absent	Female
95	0	1	TIGS>Octβ2R	Male	Absent		95	0	1	TIGS>PKA*	Absent	Female
95	0	1	TIGS>Octβ2R	Male	Absent		98	0	1	TIGS>PKA*	Absent	Female
95	0	1	TIGS>Octβ2R	Male	Absent		100	0	1	TIGS>PKA*	Absent	Female
95	0	1	TIGS>Octβ2R	Male	Absent		102	0	1	TIGS>PKA*	Absent	Female
95	0	1	TIGS>Octβ2R	Male	Absent		102	0	1	TIGS>PKA*	Absent	Female
95	0	1	TIGS>Octβ2R	Male	Absent		102	0	1	TIGS>PKA*	Absent	Female
95	0	1	TIGS>Octβ2R	Male	Absent		102	0	1	TIGS>PKA*	Absent	Female
95	0	1	TIGS>Octβ2R	Male	Absent		102	0	1	TIGS>PKA*	Absent	Female
95	0	1	TIGS>Octβ2R	Male	Absent		102	0	1	TIGS>PKA*	Absent	Female
95	0	1	TIGS>Octβ2R	Male	Absent		102	0	1	TIGS>PKA*	Absent	Female
95	0	1	TIGS>Octβ2R	Male	Absent		102	0	1	TIGS>PKA*	Absent	Female
95	0	1	TIGS>Octβ2R	Male	Absent		102	0	1	TIGS>PKA*	Absent	Female
95	0	1	TIGS>Octβ2R	Male	Absent		102	0	1	TIGS>PKA*	Absent	Female
95	0	1	TIGS>Octβ2R	Male	Absent		102	0	1	TIGS>PKA*	Absent	Female
95	0	1	TIGS>Octβ2R	Male	Absent		102	0	1	TIGS>PKA*	Absent	Female
95	0	1	TIGS>Octβ2R	Male	Absent		102	0	1	TIGS>PKA*	Absent	Female
95	0	1	TIGS>Octβ2R	Male	Absent		102	0	1	TIGS>PKA*	Absent	Female
95	0	1	TIGS>Octβ2R	Male	Absent		102	0	1	TIGS>PKA*	Absent	Female
95	0	1	TIGS>Octβ2R	Male	Absent		102	0	1	TIGS>PKA*	Absent	Female
95	0	1	TIGS>Octβ2R	Male	Absent		102	0	1	TIGS>PKA*	Absent	Female
95	0	1	TIGS>Octβ2R	Male	Absent		102	0	1	TIGS>PKA*	Absent	Female
95	0	1	TIGS>Octβ2R	Male	Absent		102	0	1	TIGS>PKA*	Absent	Female
95	0	1	TIGS>Octβ2R	Male	Absent		102	0	1	TIGS>PKA*	Absent	Female
95	0	1	TIGS>Octβ2R	Male	Absent		102	0	1	TIGS>PKA*	Absent	Female
95	0	1	TIGS>Octβ2R	Male	Absent		102	0	1	TIGS>PKA*	Absent	Female
95	0	1	TIGS>Octβ2R	Male	Absent		102	0	1	TIGS>PKA*	Absent	Female
95	0	1	TIGS>Octβ2R	Male	Absent		102	0	1	TIGS>PKA*	Absent	Female
95	0	1	TIGS>Octβ2R	Male	Absent		102	0	1	TIGS>PKA*	Absent	Female
95	0	1	TIGS>Octβ2R	Male	Absent		102	0	1	TIGS>PKA*	Absent	Female
95	0	1	TIGS>Octβ2R	Male	Absent		102	0	1	TIGS>PKA*	Absent	Female
95	0	1	TIGS>Octβ2R	Male	Absent		102	0	1	TIGS>PKA*	Absent	Female
95	0	1	TIGS>Octβ2R	Male	Absent		102	0	1	TIGS>PKA*	Absent	Female
95	0	1	TIGS>Octβ2R	Male	Absent		102	0	1	TIGS>PKA*	Absent	Female
95	0	1	TIGS>Octβ2R	Male	Absent		102	0	1	TIGS>PKA*	Absent	Female
95	0	1	TIGS>Octβ2R	Male	Absent		102	0	1	TIGS>PKA*	Absent	Female
95	0	1	TIGS>Octβ2R	Male	Absent		102	0	1	TIGS>PKA*	Absent	Female

## Sheet: Figure6
	6b: LC-MS/MS quantifications of haemolymph TA in female flies.								6c: Heatmap of transcripts differentially expressed upon TA feeding in males or females.																						6d & e											6f: Relative luciferase activity in CRE-luciferase flies							6g: Relative luciferase activity in CRE-luciferase flies
									#Expression data were transformed by VST. CF= control females; TF= Tyramine-fed females; CM= control males; TM= Tyramine-fed males; 1-5= Biological replicates																						#Plotted from DESeq2 output of CREB gut induction and TA treaement submitted in RNAseq Data
	Food	Relative [TA]							Transcript	CF1	TF1	CF2	TF2	CF3	TF3	CF4	TF4	CF5	TF5	CM1	TM1	CM2	TM2	CM3	TM3	CM4	TM4	CM5	TM5													Food	Sex	Day	relative Luc/protein				Food
	Control	0.732							FBtr0005088	11.1108	11.1168	10.968	11.0411	11.0737	11.0985	11.0993	11.1548	11.034	11.1457	10.7961	10.891	10.9343	10.7896	10.8294	10.8361	10.9626	10.8562	10.885	10.7244													Control	Female	2	0.64026				control
	Control	1.01							FBtr0006151	9.40927	9.42469	9.51836	9.60029	9.4437	9.43423	9.4107	9.45625	9.31379	9.32652	9.5647	9.7681	9.42914	9.66911	9.74943	9.78949	9.53413	9.69746	9.61483	9.66005													Control	Female	2	0.675085				TA
	Control	1.01							FBtr0070006	8.87171	9.06823	8.87171	8.87171	9.09074	8.87171	9.03297	8.97046	8.87171	8.96491	8.60443	9.23518	9.1223	8.60443	8.73879	8.67838	8.86382	8.60443	8.60443	8.60443													Control	Female	2	0.739286				control
	Control	1.16							FBtr0070007	10.5106	10.5693	10.3806	10.3673	10.5029	10.6464	10.533	10.5712	10.3654	10.4659	9.84992	9.92786	9.96426	9.50159	9.84915	9.87817	9.90946	10.0389	9.73984	9.99975													Control	Female	2	0.919195				TA
	Control	1.09							FBtr0070008	9.4663	9.57169	9.50024	9.51981	9.47839	9.48178	9.44041	9.48435	9.45085	9.44676	9.19327	9.17777	9.30697	9.36033	9.19704	9.22322	9.28541	9.25266	9.20493	9.25692													Control	Female	2	0.932607				control
	TA	1.18							FBtr0070025	9.48699	9.48314	9.39933	9.37874	9.49539	9.57177	9.35372	9.5839	9.50468	9.61823	9.19799	9.39434	9.15472	9.26734	9.42287	9.06466	9.09093	9.14981	9.22992	9.0995													Control	Female	2	0.953722				TA
	TA	1.27							FBtr0070026	9.52338	9.59231	9.5391	9.52061	9.52414	9.71563	9.62024	9.66717	9.53815	9.59523	9.15938	9.23537	9.27811	9.62843	9.27978	9.17412	9.26735	9.33294	9.39148	9.43175													Control	Female	2	1.30267				control
	TA	0.996							FBtr0070027	9.01719	8.87171	9.00419	8.87171	8.87171	8.97253	8.87171	9.05635	9.0608	8.87171	8.70637	8.67459	8.71185	8.60443	8.60443	8.60443	8.72928	8.60443	8.60443	8.60443													Control	Female	2	1.39269				control
	TA	1.28							FBtr0070028	8.87171	9.17573	8.87171	8.87171	8.87171	8.87171	8.87171	8.87171	8.87171	9.2004	8.60443	8.93987	9.08254	8.60443	9.1814	8.60443	9.0354	8.60443	8.60443	9.15712													Control	Female	2	1.39392				control
	TA	1.19							FBtr0070034	8.87171	8.87171	8.87171	8.87171	8.87171	8.87171	8.95792	8.87171	8.87171	8.93758	8.60443	8.60443	8.60443	8.83781	8.60443	8.60443	8.60443	8.68206	8.70723	8.71053													Control	Female	15	0.561557				TA
									FBtr0070036	8.9837	8.97959	8.97467	9.05122	9.07765	9.06116	9.04445	8.94166	9.0211	8.93777	9.04351	8.93718	8.79097	8.90593	8.8499	9.04031	8.80776	8.8834	8.83496	8.75426													Control	Female	15	0.744725				TA
									FBtr0070038	10.238	10.1779	10.1851	10.1549	10.2143	10.1515	10.2444	10.2205	10.2756	10.3378	10.1594	10.1404	10.1455	10.134	10.1605	10.2487	10.0932	10.0731	10.1172	10.0527													Control	Female	15	0.870665				TA
									FBtr0070040	9.88024	9.94117	10.0193	10.06	9.65556	10.0619	9.87969	10.0268	10.0294	9.9558	9.67138	9.30631	9.58601	9.45388	9.68762	9.82419	9.70429	9.85714	9.6466	9.50165													Control	Female	15	0.924496				control
									FBtr0070041	11.6022	11.414	11.5704	11.715	11.3895	11.4317	11.4311	11.4605	11.5095	11.3022	11.2307	10.9173	11.0489	11.0861	11.3122	11.4656	11.2968	11.3511	11.0801	11.0394													Control	Female	15	0.940195				TA
									FBtr0070042	10.2008	10.1319	10.2158	10.2134	9.91084	10.1753	10.0164	10.1154	10.1673	9.98231	10.1144	9.82722	10.0553	9.92692	10.0352	10.0967	9.95449	10.1253	9.98778	10.0017													Control	Female	15	1.04907				control
									FBtr0070043	9.28675	9.35927	9.48892	9.51227	9.61599	9.06039	9.52317	9.46843	9.45101	9.49242	9.27043	9.22837	9.26992	9.14637	9.3906	9.21034	9.28952	9.08681	9.3656	8.94736													Control	Female	15	1.06097				control
									FBtr0070044	9.93549	9.99072	10.0994	10.0845	9.93403	9.99828	9.90936	9.82967	10.0853	9.97884	9.74043	9.63742	9.7265	10.0491	9.76378	9.91739	9.85818	9.70722	9.78259	9.92828													Control	Female	15	1.09767				TA
									FBtr0070045	9.78177	9.85915	9.97407	9.82828	9.73328	9.78352	9.78538	9.77045	9.94613	9.93273	9.65784	9.54971	9.57124	9.68351	9.58029	9.69145	9.46034	9.60791	9.5364	9.47255													Control	Female	15	1.29121				control
									FBtr0070046	9.7667	9.76305	9.80368	9.78798	9.70966	9.66506	9.77573	9.6984	9.87083	9.80798	9.62846	9.53921	9.53711	9.45607	9.59162	9.56857	9.52384	9.51735	9.52016	9.43184													Control	Female	15	1.31338				TA
									FBtr0070052	9.9479	9.83143	9.68881	8.87171	8.87171	9.91522	9.91875	9.70131	8.87171	8.87171	8.60443	9.71059	9.61936	9.72307	8.60443	8.60443	8.60443	9.77925	8.60443	8.60443													Control	Female	15	1.31429				control
									FBtr0070055	8.87171	8.87171	8.87171	8.87171	8.87171	8.87171	8.87171	8.87171	8.87171	9.78787	9.70217	8.60443	8.60443	8.60443	8.60443	9.38262	8.60443	8.60443	9.64352	8.60443													Control	Male	2	0.877988				TA
									FBtr0070056	8.87171	8.93389	8.93097	8.87171	8.87171	8.87171	8.93268	8.94153	8.93858	8.87171	8.60443	8.60443	8.68044	10.039	8.71426	8.60443	8.70641	8.7596	9.38842	9.19579													Control	Male	2	0.879703				control
									FBtr0070058	11.1219	11.0586	10.9951	10.9468	11.1742	11.0916	11.2029	11.2678	10.9971	11.0916	10.7272	11.0372	10.9081	10.4787	11.0161	10.8942	11.0369	11.064	10.7822	10.6929													Control	Male	2	0.893262				TA
									FBtr0070059	9.26669	8.87171	9.53631	9.44796	9.52046	9.48841	9.39	9.28347	9.45866	9.42748	9.23678	9.08783	9.19846	8.95832	9.30085	9.27294	9.06444	9.27942	8.83411	9.17214													Control	Male	2	0.908468				TA
									FBtr0070060	9.27713	9.25397	9.03923	9.24629	9.21397	9.08534	9.0441	9.06907	8.87171	9.37954	8.60443	8.8145	8.83207	9.04666	8.60443	8.83825	9.07533	8.60443	8.60443	8.60443													Control	Male	2	0.94316				control
									FBtr0070061	8.87171	8.87171	8.87171	8.87171	8.87171	8.87171	8.87171	8.87171	8.87171	9.04589	8.60443	8.78962	8.81895	8.60443	8.60443	8.60443	8.60443	8.83687	8.60443	8.60443													Control	Male	2	0.98773				TA
									FBtr0070062	8.87171	9.11216	8.87171	8.87171	8.87171	9.38273	8.87171	8.87171	8.87171	8.87171	8.9102	8.60443	8.60443	10.1394	8.60443	8.60443	8.60443	8.60443	9.53662	9.3857													Control	Male	2	1.01153				control
									FBtr0070063	9.34846	9.21711	9.21636	9.40519	9.29678	9.41572	9.33017	9.3914	9.23117	9.23166	9.0421	9.14365	9.03254	8.96431	8.73887	9.00191	8.89261	8.87298	9.07891	8.77211													Control	Male	2	1.0652				TA
									FBtr0070064	9.47451	8.87171	8.87171	8.87171	8.87171	9.62476	8.87171	8.87171	8.87171	8.87171	8.60443	8.60443	8.60443	8.60443	9.32924	8.60443	8.60443	8.60443	8.60443	8.60443													Control	Male	2	1.08547				control
									FBtr0070065	9.6718	9.75083	9.82815	9.83609	9.74774	9.19784	9.70944	9.70131	9.7313	9.75906	9.57226	9.5762	9.52859	9.49646	9.00668	9.62964	9.50217	9.6189	9.5204	9.47254													Control	Male	15	0.769221				TA
									FBtr0070066	9.00195	8.99606	8.87171	8.87171	8.97514	8.99513	8.93269	8.87171	9.02128	8.87171	8.76576	8.72581	8.71186	8.84653	8.60443	8.78568	8.72937	8.71419	8.60443	8.73435													Control	Male	15	0.786585				control
									FBtr0070069	8.87171	8.87171	8.87171	8.87171	8.87171	8.87171	8.87171	8.94151	8.87171	8.87171	8.67629	8.70413	8.68047	11.2203	8.68209	8.60443	8.60443	8.68197	10.054	10.0697													Control	Male	15	0.904279
									FBtr0070072	8.87171	8.87171	8.87171	8.87171	8.87171	8.87171	8.87171	8.94151	8.87171	8.87171	8.60443	8.60443	8.60443	8.60443	8.60443	8.60443	8.60443	8.60443	8.67709	8.60443													Control	Male	15	0.923512
									FBtr0070073	9.03091	8.99611	9.00427	9.01882	8.97505	9.01441	9.03303	8.99269	9.00545	9.06938	8.60443	8.60443	8.60443	8.60443	8.7142	8.60443	8.60443	8.60443	8.60443	8.60443													Control	Male	15	1.02317
									FBtr0070074	8.93691	8.87171	8.87171	8.87171	8.87171	8.87171	8.87171	8.87171	8.87171	8.87171	8.60443	8.60443	8.60443	8.60443	8.60443	8.60443	8.67661	8.60443	8.60443	8.60443													Control	Male	15	1.09282
									FBtr0070077	9.08582	9.0365	9.06882	9.06553	9.06421	9.01498	9.03346	9.02804	9.10304	9.10972	8.93867	8.86085	8.83292	9.03469	8.86176	8.9733	8.84279	8.91365	8.98265	8.95502													Control	Male	15	1.09758
									FBtr0070078	9.14551	9.14308	9.02906	8.99869	9.03447	9.0743	8.87171	9.12365	9.10313	9.10983	8.92309	8.88889	8.87896	9.07541	9.04891	8.9659	8.8201	8.98273	9.04672	9.0644													Control	Male	15	1.1195
									FBtr0070079	9.4537	9.49805	9.43359	9.40977	9.37578	9.44719	9.42399	9.46428	9.39148	9.40813	9.19078	9.30952	9.18905	9.42016	9.19679	9.17416	9.18646	9.21591	9.2042	9.26953													Control	Male	15	1.14011
									FBtr0070080	9.45593	9.37475	9.4432	9.58129	9.50757	9.55788	9.49794	9.5071	9.56642	9.50945	9.10023	9.10531	9.04622	8.97466	8.99173	8.95845	9.11632	8.99879	9.08517	9.01382													TA	Female	2	0.993007
									FBtr0070087	10.2535	10.1957	10.2416	10.2376	10.1668	10.3878	10.2278	10.2842	10.3485	10.2114	9.94998	9.95512	9.8783	9.90804	9.92896	9.86161	9.84276	9.90666	9.74224	9.82952													TA	Female	2	1.04857
									FBtr0070088	9.01697	9.04761	9.04955	9.06618	8.99822	9.03131	9.00808	9.09247	9.10316	8.96496	8.86354	8.83773	8.71195	8.96918	8.82395	8.83821	8.7655	8.75953	8.73047	8.73429													TA	Female	2	1.10722
									FBtr0070089	9.01711	9.07786	9.16168	9.15633	9.11387	9.31552	9.17613	9.02783	8.87171	9.04603	8.60443	8.82639	8.60443	8.87081	8.60443	8.76983	9.03539	9.11644	8.60443	8.60443													TA	Female	2	1.15414
									FBtr0070090	9.21522	8.87171	9.0285	9.21621	9.28389	9.03116	8.99368	9.13274	9.13895	9.16604	8.91798	8.91007	8.79049	9.17589	8.778	8.7326	8.78096	8.77786	8.74986	8.88467													TA	Female	2	1.16394
									FBtr0070092	10.8665	10.7594	11.0145	11.0982	10.7858	10.7269	11.0223	11.1055	10.7446	10.9285	11.2919	11.137	11.7298	11.5732	11.4206	11.3158	11.6823	11.5435	11.6255	11.4236													TA	Female	2	1.26308
									FBtr0070093	9.04382	9.04754	9.24557	9.26018	9.17265	9.07326	9.37217	9.28353	9.21853	9.15094	8.94944	9.09345	9.04584	9.00223	8.924	9.02174	9.0643	8.90449	9.06814	8.91315													TA	Female	2	1.28001
									FBtr0070094	9.51466	9.54123	9.58053	9.52515	9.50844	9.50011	9.63419	9.5356	9.52187	9.66338	9.22084	9.39335	9.31001	9.33254	9.24419	9.35464	9.18667	9.32515	9.2764	9.21403													TA	Female	2	1.30296
									FBtr0070098	9.79549	9.7081	9.68414	9.74845	9.65986	9.7091	9.7051	9.60922	9.6859	9.75878	9.24884	9.52108	9.50753	9.44228	9.50836	9.46455	9.38528	9.50183	9.31683	9.4123													TA	Female	2	1.30908
									FBtr0070099	9.4055	10.2686	11.0498	10.0874	9.28396	9.04628	10.0409	9.48007	8.93861	9.60086	10.575	11.5076	10.0378	11.9314	10.0773	9.20603	9.60914	10.2831	9.32421	10.0559													TA	Female	15	0.930895
									FBtr0070100	11.1136	11.2129	11.272	11.4687	11.2382	11.246	11.2918	11.2562	11.4388	11.285	10.4756	9.93763	10.0791	9.90825	10.3856	10.1899	10.4832	10.1051	10.011	9.90385													TA	Female	15	0.940408
									FBtr0070101	8.87171	8.87171	8.87171	8.94542	8.87171	8.87171	8.87171	8.87171	8.87171	8.87171	8.60443	8.78985	8.60443	8.60443	8.60443	8.60443	8.67642	8.60443	8.60443	8.60443													TA	Female	15	0.954701
									FBtr0070103	8.87171	8.87171	8.93099	8.97573	8.87171	8.87171	8.87171	8.97047	8.87171	8.98586	8.60443	8.60443	8.60443	8.83756	8.68215	8.7525	8.60443	8.60443	8.60443	8.75448													TA	Female	15	1.00472
									FBtr0070106	9.14726	9.23353	9.18486	9.20824	9.05065	9.15668	9.15082	9.15928	9.23104	9.1733	8.88301	8.92587	8.8781	9.04623	8.92402	8.86049	8.8738	8.60443	8.79678	8.81639													TA	Female	15	1.13848
									FBtr0070107	8.87171	9.04754	8.87171	9.01884	9.03506	9.07335	8.87171	9.04271	8.87171	8.87171	8.82026	8.76143	8.77422	8.60443	8.71419	8.60443	8.70632	8.60443	8.73034	8.60443													TA	Female	15	1.16231
									FBtr0070108	9.10607	8.99611	9.14305	8.87171	9.06501	8.87171	9.05461	8.87171	9.03552	9.09019	8.60443	8.60443	8.60443	8.82846	8.60443	8.88108	8.60443	8.83709	8.76708	8.81649													TA	Female	15	1.19745
									FBtr0070110	9.14761	9.13521	9.13638	9.05203	9.114	9.18183	9.16996	9.04267	8.96632	9.15088	8.89258	9.1262	9.01218	8.60443	8.79449	8.7091	8.99831	8.90449	8.87606	8.7105													TA	Female	15	1.19981
									FBtr0070115	9.90139	9.82628	9.80281	9.80576	9.74415	9.88579	9.8516	9.8346	9.78093	9.82799	9.58728	9.54594	9.69599	9.60233	9.57197	9.59164	9.71188	9.72911	9.66281	9.74146													TA	Female	15	1.24455
									FBtr0070116	9.38165	9.30548	9.30165	9.34118	9.20606	9.36338	9.28398	9.25315	9.38724	9.416	9.20351	9.14485	9.17935	9.19369	9.11688	9.07633	9.09651	9.15535	8.9671	8.60443													TA	Female	15	1.39925
									FBtr0070118	8.87171	8.87171	8.87171	8.87171	9.01787	8.87171	9.02102	9.20588	8.87171	9.04597	8.60443	8.60443	8.60443	8.60443	8.60443	8.60443	8.60443	8.60443	9.17774	9.19554													TA	Female	15	1.45893
									FBtr0070119	9.382	9.42798	9.41167	9.40999	9.23648	9.33704	9.44012	9.34323	9.39574	9.51538	9.02387	9.09757	9.15928	9.19057	9.06191	9.10408	8.98511	9.09305	9.06795	9.05279													TA	Male	2	1.14495
									FBtr0070120	9.81683	9.31409	9.85133	9.28712	9.83004	9.49614	8.87171	9.8196	9.24329	9.67886	8.60443	9.6461	9.35546	8.96994	8.60443	9.51113	9.14125	8.86153	9.57967	8.60443													TA	Male	2	1.2607
									FBtr0070121	9.48413	9.43827	9.42768	9.42399	9.50794	9.49312	9.44662	9.42287	9.31868	9.45742	9.21533	9.26921	9.2486	9.20354	9.13951	9.12499	9.22809	9.30038	9.31388	9.24443													TA	Male	2	1.2721
									FBtr0070122	10.735	10.7527	10.7704	10.9024	10.6408	10.6785	10.701	10.691	10.8558	10.6417	10.5238	10.1985	10.3946	10.3208	10.4995	10.5197	10.4857	10.4695	10.3118	10.4256													TA	Male	2	1.29019
									FBtr0070123	9.17578	9.2174	9.12313	9.22347	9.19769	9.08586	9.20517	9.18366	9.08301	9.15115	9.00348	8.93444	8.96827	8.99098	8.96789	9.02159	8.89215	8.84946	9.06868	8.93906													TA	Male	2	1.29608
									FBtr0070124	9.07715	9.05821	9.03932	9.03615	8.87171	9.06039	9.00805	9.10315	9.00543	8.96493	8.60443	8.94079	8.79044	8.78717	8.60443	8.60443	8.70631	8.71409	8.70727	8.84124													TA	Male	2	1.42251
									FBtr0070125	10.0159	10.0696	10.0142	10.1753	10.1272	10.0926	9.96581	10.006	10.1154	9.87996	9.93502	9.72945	9.80185	9.82099	9.80555	9.96143	9.71095	9.61814	9.76994	9.8687													TA	Male	2	1.43472
									FBtr0070126	10.6884	10.7582	10.7896	10.7858	10.5389	10.6123	10.649	10.59	10.727	10.5859	10.6196	10.311	10.4573	10.4998	10.7129	10.6419	10.5275	10.6095	10.5782	10.5263													TA	Male	2	1.46146
									FBtr0070127	9.84237	9.90568	9.85933	9.83463	9.82595	9.68205	9.9243	9.87391	9.85566	9.77799	9.63401	9.47499	9.49667	9.42086	9.60613	9.65111	9.47358	9.59904	9.62803	9.61205													TA	Male	2	1.73189
									FBtr0070128	8.87171	9.03624	9.10127	8.87171	9.09042	8.87171	9.15736	8.87171	8.87171	8.87171	8.92467	8.86828	8.60443	8.60443	8.82387	8.87065	8.85343	8.60443	8.95276	8.60443													TA	Male	15	0.758785
									FBtr0070129	9.13107	8.87171	9.12356	9.21583	9.09073	8.87171	9.17051	9.08151	9.08318	8.87171	9.00227	8.85874	8.73605	8.60443	8.60443	8.60443	8.60443	8.9039	8.60443	8.60443													TA	Male	15	0.824948
									FBtr0070131	8.87171	8.87171	9.23591	9.14704	8.87171	9.39705	8.87171	9.38672	8.87171	9.46765	9.03028	9.20626	9.23042	8.90092	9.02819	9.08772	8.88351	8.60443	8.60443	8.60443													TA	Male	15	0.833271
									FBtr0070134	10.5248	10.3339	10.394	10.4168	10.5125	10.5134	10.5861	10.407	10.5142	10.371	11.5543	11.217	11.4936	11.004	11.4181	11.4314	11.5886	11.7151	11.4277	11.4511													TA	Male	15	0.871692
									FBtr0070135	9.33005	9.31419	9.36176	9.31182	9.6818	9.48873	9.48017	9.31175	9.0934	9.29229	9.26729	10.104	9.20798	9.41512	9.46675	9.47039	9.27119	9.53254	9.28049	8.60443													TA	Male	15	0.990736
									FBtr0070136	9.18995	9.04754	9.10106	9.09241	9.22902	9.03111	8.87171	9.24032	9.12175	9.12668	8.96404	9.72522	8.94352	9.06923	9.27543	9.24866	8.8206	9.1223	9.04513	9.40888													TA	Male	15	1.05546
									FBtr0070137	9.06684	9.18211	8.87171	8.87171	9.03512	9.22736	9.00804	9.04269	9.17038	9.24927	8.60443	9.38556	9.08272	9.0224	9.0553	8.87089	8.9181	8.9506	8.79665	8.60443													TA	Male	15	1.08032
									FBtr0070138	9.417	9.43815	9.38574	9.34682	9.38093	9.48466	9.3611	9.41839	9.3333	9.47849	9.19502	9.34237	9.33722	9.00227	9.32142	9.29998	9.34245	9.29212	9.2652	9.36787													TA	Male	15	1.08829
									FBtr0070139	9.06692	9.07782	9.06813	9.06644	9.12473	9.03105	9.07382	9.01133	9.00549	8.98583	8.60443	8.88447	8.60443	8.90754	8.86159	8.89997	8.60443	8.90443	8.60443	8.60443
									FBtr0070141	10.5379	10.4394	10.3226	10.285	10.3485	10.3232	10.384	10.334	10.301	10.4229	10.1795	10.1299	10.3101	10.2134	10.3585	10.5145	10.4353	10.5422	10.1737	10.2251
									FBtr0070145	8.87171	8.87171	8.93094	8.87171	8.87171	8.87171	8.87171	8.87171	8.87171	8.87171	8.60443	8.67461	8.60443	9.60464	8.60443	8.60443	8.60443	8.60443	9.14994	9.02691
									FBtr0070146	9.61747	9.54681	9.60167	9.57522	9.5401	9.58082	9.61293	9.54618	9.60005	9.67122	9.44653	9.60015	9.54562	9.58284	9.39766	9.41486	9.44026	9.46307	9.44351	9.52864
									FBtr0070147	10.2243	9.98117	10.0992	10.0927	10.1233	10.0321	10.2883	9.85524	10.1567	9.99286	11.0182	10.7389	11.0287	10.7473	10.9429	10.9832	11.295	11.3112	11.4377	11.5725
									FBtr0070148	13.0408	13.0704	12.986	12.9439	13.2019	13.2055	13.2049	13.0625	12.7771	12.862	12.8018	12.9117	13.0246	12.5486	12.8141	12.714	13.0057	13.1684	12.8461	12.9956
									FBtr0070149	8.87171	8.87171	8.93099	8.87171	8.99825	8.87171	8.95795	8.87171	8.93859	8.93763	8.72915	8.67472	8.60443	8.60443	8.71424	8.75238	8.74855	8.71414	8.74987	8.71047
									FBtr0070150	9.00178	8.93392	8.87171	8.87171	8.97507	8.97259	9.02106	8.87171	8.9386	8.93763	8.67648	8.6747	8.73605	8.76285	8.68209	8.7326	8.74858	8.68203	8.7073	8.75439
									FBtr0070151	9.80854	9.75882	9.9321	9.90708	9.9351	9.7982	9.88897	9.84317	9.87303	9.95088	9.5169	9.85945	9.71845	9.60672	9.55686	9.54184	9.63322	9.5567	9.68827	9.67236
									FBtr0070155	12.4929	12.448	12.6493	12.6782	12.452	12.33	12.4563	12.3237	12.4788	12.1164	12.726	12.182	12.4808	12.5161	12.6967	12.6946	12.5824	12.6217	12.4159	12.5219
									FBtr0070156	11.5134	11.4206	11.4949	11.5382	11.5506	11.306	11.4164	11.3335	11.3612	11.1341	11.6289	11.3128	11.3489	11.3173	11.5511	11.6083	11.5829	11.5504	11.4616	11.5259
									FBtr0070157	9.6223	9.65284	9.72909	9.5718	9.58527	9.5777	9.63874	9.50761	9.59934	9.57048	9.46068	9.25163	9.46428	9.28836	9.45712	9.57568	9.50818	9.38479	9.51271	9.55817
									FBtr0070158	9.23078	9.07818	9.12367	9.12538	9.16266	9.15788	9.14464	9.2275	9.08289	9.04642	8.92345	8.79248	8.88916	8.98962	8.86184	8.98049	8.88264	8.90399	8.95361	8.80256
									FBtr0070159	10.3481	10.4556	10.486	10.4522	10.3103	10.23	10.2971	10.275	10.333	10.3246	10.0465	9.78713	9.90232	10.2218	10.1082	10.2135	10.0566	10.1803	9.88475	10.0843
									FBtr0070160	9.68315	9.6506	9.66415	9.73541	9.5252	9.62167	9.64377	9.56775	9.6197	9.65518	9.45462	9.30982	9.4319	9.35498	9.44675	9.42707	9.40507	9.5089	9.40693	9.39461
									FBtr0070161	9.62586	8.87171	8.87171	8.87171	9.60281	8.87171	9.24172	9.42271	9.59725	8.87171	8.60443	8.60443	8.60443	9.38077	8.60443	8.99513	8.60443	9.30909	8.60443	9.08854
									FBtr0070165	9.4971	9.49302	9.54103	9.45437	9.47692	9.42792	9.47539	9.50395	9.48689	9.52999	9.34275	9.24315	9.29631	9.49406	9.23087	9.318	9.32011	9.36276	9.29774	9.40812
									FBtr0070167	8.96375	8.87171	9.03928	8.87171	9.03512	9.08547	8.87171	8.87171	9.00548	9.04601	8.60443	8.76127	8.81912	8.69594	8.88393	8.81356	8.83219	8.83694	8.76693	8.60443
									FBtr0070168	9.51698	9.49212	9.4428	9.55968	9.60572	9.36864	9.28402	9.52512	9.64547	9.57775	8.90107	9.14095	8.99085	9.01236	8.98384	9.24033	9.16411	9.06165	9.09545	9.01392
									FBtr0070169	8.96372	9.01074	9.04943	8.87171	9.01786	9.07329	9.19945	8.87171	8.9663	9.10911	8.76554	8.80291	8.77429	8.76289	8.60443	8.60443	8.7656	8.7944	8.79674	8.7105
									FBtr0070170	9.10615	9.09576	9.17914	9.05197	9.01789	9.06026	9.08281	9.05638	9.10324	9.10911	8.79509	8.88475	8.96793	8.88617	8.77799	8.80014	8.79512	8.77788	8.80997	8.82926
									FBtr0070173	9.40096	9.36703	9.37926	9.38925	9.27073	9.36388	9.44979	9.35848	9.36539	9.32196	9.07992	9.15061	9.19415	9.34497	9.18187	9.10393	9.1065	9.14987	9.10609	9.19098
									FBtr0070175	11.75	11.9364	11.6605	11.607	11.6227	11.6424	11.8004	11.6564	11.5341	11.3624	11.3799	10.9192	11.016	10.5008	11.3996	11.2653	11.4764	11.3252	11.0276	11.025
									FBtr0070176	9.9095	9.87697	9.97959	9.85203	9.93943	9.95279	9.91071	9.975	9.87292	9.9001	9.74699	10.1091	9.97018	10.9218	9.77739	9.66355	9.87729	9.93453	9.86276	10.1776
									FBtr0070177	9.639	9.56045	9.5853	9.52513	9.67584	9.74826	9.57335	9.68705	9.61752	9.83761	9.41986	9.59993	9.61944	9.19754	9.52385	9.40842	9.34943	9.04862	9.31684	9.25722
									FBtr0070178	9.30717	9.41071	9.03921	9.30601	9.29049	9.30353	9.31806	9.13262	9.19199	9.2376	8.60443	9.47964	9.02584	8.94031	8.60443	8.9348	9.01123	9.0138	9.03286	8.75441
									FBtr0070179	11.6068	11.8579	11.6905	11.7738	11.4736	11.5829	11.5335	11.6595	11.47	11.4577	10.9196	10.9914	10.7992	10.3659	10.6773	10.5777	10.8236	10.518	10.61	10.8765
									FBtr0070180	8.87171	8.87171	8.87171	8.87171	8.87171	8.87171	8.87171	8.87171	8.87171	8.96486	8.60443	8.60443	8.60443	9.3009	8.60443	8.60443	8.60443	8.60443	9.03521	9.00717
									FBtr0070182	9.34791	9.30549	9.29761	9.24615	9.25058	9.29804	9.28398	9.35832	9.32365	9.34491	9.01731	9.07317	9.04583	8.98633	8.99158	8.97357	8.97816	9.11658	9.027	9.00711
									FBtr0070183	9.04387	9.09575	9.0042	9.07984	9.05072	9.03106	9.02104	9.05637	8.98757	9.00348	8.85401	9.2309	8.83216	8.80902	8.75968	8.73262	8.79514	8.75959	8.79669	8.75441
									FBtr0070185	9.22143	9.40031	9.64669	9.70617	9.40605	8.87171	9.61795	9.90656	9.17779	9.59817	9.26727	9.41251	9.91808	9.92218	9.05545	9.09861	9.54452	9.12229	9.88159	9.73727
									FBtr0070186	10.8227	10.6858	11.0632	11.3066	11.357	11.1943	11.3438	11.1247	11.4254	11.0979	12.9635	12.4419	12.984	12.5192	12.7461	12.5332	12.8453	12.588	13.0049	12.7783
									FBtr0070187	8.96377	9.02399	9.01683	8.99923	9.01791	9.07321	8.97732	9.1031	9.03552	9.15853	8.86418	9.21934	8.90782	8.79854	8.97585	8.92646	8.89249	8.97566	8.86627	8.8414
									FBtr0070188	9.45662	9.55803	9.5133	9.37898	9.47875	9.50105	9.49202	9.43989	9.47672	9.50587	9.35812	9.39022	9.26995	9.30614	9.29264	9.2884	9.29676	9.36384	9.20879	9.26943
									FBtr0070189	11.3391	11.4887	11.1859	11.2536	11.1603	11.4237	11.2329	11.5247	11.0956	11.1848	10.2017	10.3926	10.2173	9.61662	10.0041	9.9533	10.2879	10.0675	10.0138	10.1861
									FBtr0070195	8.87171	8.87171	8.93094	8.87171	8.87171	8.87171	8.87171	8.87171	8.87171	8.87171	8.60443	8.74538	8.60443	9.07636	8.60443	8.60443	8.60443	8.71397	8.84543	8.80243
									FBtr0070197	11.9061	12.1065	11.8478	11.9915	11.9635	12.0514	11.9935	12.0984	12.0111	11.9468	11.153	10.906	10.9409	10.4539	11.0226	10.7524	10.9775	10.705	10.7794	10.8656
									FBtr0070198	8.87171	8.87171	8.87171	8.87171	8.87171	8.87171	8.87171	8.94151	8.87171	8.87171	8.60443	8.60443	8.60443	9.54117	8.60443	8.60443	8.60443	8.68205	9.1615	9.05904
									FBtr0070199	8.87171	8.87171	8.87171	8.99906	8.87171	8.97259	8.87171	8.87171	8.87171	8.93761	8.67642	8.67476	8.60443	8.78723	8.60443	8.60443	8.60443	8.60443	8.74989	8.71047
									FBtr0070200	8.87171	8.9339	8.93099	8.94525	8.94475	8.99526	8.93268	8.97046	8.87171	8.96491	8.74835	8.67476	8.68044	8.66909	8.75968	8.67842	8.60443	8.60443	8.67718	8.67941
									FBtr0070202	8.87171	8.93393	8.87171	8.94538	8.94486	8.87171	8.87171	8.87171	8.93864	8.87171	8.60443	8.60443	8.68043	8.69602	8.71426	8.67847	8.70645	8.73886	8.60443	8.60443
									FBtr0070203	8.87171	8.87171	9.20103	8.94528	8.94477	8.94304	8.99363	9.01133	8.87171	8.9649	8.60443	8.60443	8.75635	8.60443	8.60443	8.60443	8.60443	8.60443	8.60443	8.67941
									FBtr0070206	8.87171	8.9794	8.97435	8.87171	8.99822	8.87171	8.87171	8.97045	8.87171	8.98583	8.74845	8.7765	8.75639	8.82832	8.60443	8.60443	8.74856	8.60443	8.78253	8.75437
									FBtr0070207	8.96386	8.93389	9.1428	8.97591	8.87171	8.94294	8.99363	9.01129	8.87171	8.96487	8.67666	8.60443	8.68039	9.25976	8.60443	8.60443	8.70648	8.68207	8.95967	8.89458
									FBtr0070209	10.1391	10.1383	10.0651	10.0343	10.0594	10.164	10.1693	10.0868	10.0504	10.1035	9.79642	9.79757	9.8192	9.60783	9.81373	9.72972	9.81194	9.88594	9.72373	9.70765
									FBtr0070211	11.9029	12.11	11.9505	11.9573	11.9187	11.9067	11.8407	12.0465	12.033	11.9986	11.7989	11.3045	11.4343	11.0404	11.5805	11.2892	11.677	11.3522	11.351	11.4452
									FBtr0070212	9.48812	9.40729	9.5287	9.42914	9.48332	9.54574	9.56831	9.47615	9.4623	9.59221	9.19515	9.35793	9.36311	9.28934	9.20171	9.2729	9.20782	9.29635	9.24949	9.32054
									FBtr0070213	8.87171	8.9794	8.93104	8.94497	8.87171	8.97283	8.87171	8.87171	8.87171	8.87171	8.60443	8.79188	8.68051	8.7159	8.73886	8.67831	8.67631	8.68186	8.67729	8.73408
									FBtr0070215	9.75333	9.73397	9.65067	9.529	9.76221	9.75391	9.72392	9.59972	9.724	9.76575	9.34269	9.28491	9.68015	8.60443	9.51446	9.58669	9.51304	8.60443	9.40052	8.60443
									FBtr0070216	10.3656	10.4132	10.3404	10.4893	10.631	10.6123	10.589	10.622	10.3185	10.5022	9.91105	10.3602	10.4404	9.95817	10.1509	9.89184	10.2987	10.2071	10.397	10.3706
									FBtr0070217	9.64133	9.71037	9.60635	9.41478	9.75934	9.77006	9.61297	9.51035	9.70642	9.67644	9.37249	9.64303	9.72346	9.47671	9.48623	9.20606	9.56262	9.59682	9.45546	9.46339
									FBtr0070218	8.87171	8.87171	9.19552	8.87171	8.87171	8.87171	9.19364	8.87171	8.87171	8.87171	8.60443	8.60443	8.60443	9.00252	8.79459	9.2194	8.60443	8.60443	8.60443	8.60443
									FBtr0070219	8.87171	8.87171	8.87171	8.87171	9.09091	9.23412	8.87171	8.87171	9.21855	9.37102	8.83252	8.60443	8.85614	8.60443	8.84975	8.60443	8.60443	8.60443	8.60443	8.60443
									FBtr0070225	9.87717	10.0042	9.83463	9.90442	10.031	10.0208	10.0161	9.99481	9.97254	10.0285	9.70518	10.0007	9.69723	9.69823	9.61389	9.67768	9.60705	9.61633	9.69511	9.35372
									FBtr0070230	9.69469	9.62728	9.60399	9.59707	9.70672	9.77783	9.66832	9.74442	9.58513	9.68909	9.09165	9.48557	9.41887	9.16559	9.20167	9.25691	9.30444	9.44632	9.28027	9.25302
									FBtr0070231	9.07727	9.04756	9.1365	9.01887	9.05066	9.16538	8.99367	9.0811	8.98755	9.09016	8.78084	8.88505	8.89832	9.92448	8.83719	8.81361	8.72928	8.87288	9.37866	9.3748
									FBtr0070233	10.894	10.9501	10.9426	10.8795	10.9312	10.8099	10.8704	11.004	10.8916	10.8226	10.3419	10.0712	10.1835	10.0323	10.3769	10.2118	10.3835	10.1602	10.116	10.0987
									FBtr0070234	8.93665	8.95969	9.0043	9.07948	8.87171	8.9727	8.95797	9.0114	8.98749	8.96496	8.67639	8.60443	8.7566	8.6691	8.68217	8.70914	8.60443	8.75963	8.70746	8.73438
									FBtr0070236	9.2665	9.20594	9.22648	9.20845	9.22157	9.22022	9.29713	8.87171	9.13898	9.23773	8.60443	8.90155	9.07678	8.93378	8.92391	8.92638	8.95683	9.0616	8.98116	8.98576
									FBtr0070237	9.32495	9.34748	9.25945	9.34641	9.35962	9.40293	9.27959	9.36823	9.32354	9.40041	9.23526	9.16813	9.19417	9.16833	9.18188	9.10392	9.09623	9.19629	9.16923	9.20023
									FBtr0070238	8.87171	8.87171	9.03913	8.87171	8.87171	9.0141	8.87171	8.87171	8.87171	8.87171	8.60443	8.89267	8.60443	8.80905	8.60443	8.60443	8.60443	8.60443	8.84514	8.60443
									FBtr0070239	9.17677	8.87171	8.87171	8.87171	8.87171	9.17343	8.87171	9.02775	8.87171	9.01897	8.60443	9.17326	8.60443	8.60443	8.60443	8.60443	8.60443	8.60443	8.60443	8.60443
									FBtr0070241	8.87171	8.87171	9.37882	9.34707	8.87171	8.87171	8.87171	9.27753	8.87171	8.87171	8.94987	9.07236	9.19839	9.39333	8.60443	8.90914	8.96427	8.60443	8.95222	9.14235
									FBtr0070244	10.7018	10.9235	10.7505	10.8066	10.8245	10.9651	10.7025	10.9215	10.8325	10.8647	10.5854	10.4734	10.5357	10.4685	10.6571	10.5662	10.6004	10.3191	10.5592	10.5677
									FBtr0070245	9.04391	9.11231	9.0852	9.05203	9.06507	9.09691	9.04411	9.05635	9.04864	9.10907	8.74869	8.84705	8.77423	8.74919	8.73889	8.78566	8.76566	8.7596	8.73033	8.82928
									FBtr0070249	8.87171	9.61974	8.87171	8.87171	9.42075	9.17337	9.36836	8.87171	9.50841	9.49193	8.60443	9.57096	9.30968	8.60443	8.60443	9.19253	8.60443	8.60443	8.60443	8.60443
									FBtr0070250	9.16205	9.0683	9.10865	9.09227	9.05063	9.19808	9.14412	9.08112	9.19187	9.10918	8.92586	8.96888	8.91728	8.86283	8.89458	8.88095	8.90115	8.90443	8.82252	8.88464
									FBtr0070251	9.23319	9.16949	9.16162	9.2084	9.28394	9.20547	9.18212	9.19862	9.2372	9.13501	8.96407	8.9017	8.94351	8.90752	9.04882	9.00183	9.03557	9.11658	9.03313	8.97848
									FBtr0070252	8.87171	8.87171	8.87171	8.87171	8.94483	8.87171	8.93273	8.87171	8.87171	8.87171	8.60443	8.67464	8.60443	10.1359	8.60443	8.60443	8.60443	8.60443	9.36153	9.31601
									FBtr0070253	9.66643	9.64497	9.80532	9.69481	9.59409	9.64919	9.69729	9.72413	9.58454	9.63801	9.31831	9.32839	9.27071	9.3045	9.33388	9.46989	9.3644	9.43879	9.33611	9.32763
									FBtr0070254	8.98391	8.99622	9.00451	9.01848	9.01758	8.99569	8.95806	8.97061	8.87171	8.87171	8.7939	8.91277	8.86785	8.85384	8.7598	8.75231	8.78062	8.83679	8.82296	8.89428
									FBtr0070256	9.33391	9.32287	9.33301	9.34634	9.5238	9.37407	9.32638	9.38718	9.27724	9.34965	9.28102	9.27366	9.18461	9.44539	9.37218	9.38509	9.17283	9.31672	9.1693	9.14725
									FBtr0070257	9.11443	9.07795	9.10127	9.0187	9.12442	9.12899	9.07392	9.0565	9.00542	9.08014	8.963	8.80372	8.90814	8.85437	9.04899	8.98782	8.83203	9.08049	8.98172	9.04005
									FBtr0070258	8.96371	8.87171	9.03952	9.03628	8.94484	8.87171	8.97745	8.87171	8.93865	8.87171	8.60443	8.60443	8.60443	8.6961	8.60443	8.60443	8.60443	8.60443	8.60443	8.60443
									FBtr0070259	10.1948	10.3221	10.3172	10.2105	10.373	10.385	10.3071	10.3253	10.1414	10.2246	9.93613	10.0662	10.1029	9.9617	10.035	9.91028	10.1161	9.97309	9.95377	10.0241
									FBtr0070260	9.33036	9.46089	9.1675	9.49202	9.43004	9.38302	9.45585	9.45206	9.19197	9.44986	9.41352	9.18696	9.46769	9.26551	9.44324	9.26897	9.47195	9.50806	9.09518	9.36793
									FBtr0070263	8.93689	8.93389	8.93095	8.97592	8.94487	8.87171	8.87171	9.04265	8.93863	8.87171	8.74885	9.0509	8.71182	8.73401	8.73887	8.73264	8.72939	8.7142	8.7072	8.75443
									FBtr0070265	8.96387	8.95963	9.00413	8.87171	8.97516	9.01412	8.9773	8.97043	8.96634	9.05793	8.60443	8.96045	8.75626	8.89377	8.60443	8.81367	8.7487	8.75962	8.78234	8.81645
									FBtr0070269	9.54558	9.53849	9.61315	9.5525	9.46619	9.64645	9.55002	9.58674	9.56368	9.68406	9.23275	9.31224	9.3483	9.30412	9.26221	9.2847	9.32205	9.2964	9.30253	9.25301
									FBtr0070270	9.66192	9.67694	9.554	9.47467	9.42526	9.70951	9.41067	9.58022	9.76736	9.74737	9.26757	9.409	9.35208	9.23387	9.32138	9.17883	9.26751	9.2254	9.2766	8.60443
									FBtr0070272	8.87171	8.87171	8.87171	8.87171	8.87171	8.87171	8.87171	8.87171	8.87171	8.93758	8.60443	8.7761	8.60443	8.60443	8.60443	8.60443	8.60443	8.68196	8.60443	8.7104
									FBtr0070277	9.37751	9.42125	9.38576	9.50019	9.37574	9.48067	9.42401	9.40962	9.49451	9.29735	9.62785	9.58549	9.72601	9.74349	9.72535	9.72527	9.96164	9.85013	9.95542	10.0224
									FBtr0070279	9.26111	9.27353	9.2681	9.19204	9.28395	9.19781	9.29712	9.27166	9.27736	9.27671	8.8206	9.01235	8.95188	8.94624	8.92402	8.91793	9.01739	9.03502	8.60443	8.9931
									FBtr0070283	10.2743	10.2372	10.191	10.216	10.1711	10.2609	10.2432	10.2727	10.2635	10.1792	10.008	9.67587	9.68719	9.67822	9.89366	9.7529	9.85665	9.76664	9.67077	9.79754
									FBtr0070284	8.87171	8.87171	9.25904	9.29984	9.29675	9.35266	9.2794	9.31158	9.32373	9.35802	8.60443	8.60443	9.16425	8.97005	9.11101	8.60443	8.91838	8.60443	9.08437	9.05283
									FBtr0070285	8.87171	8.87171	8.87171	8.87171	8.94455	8.87171	8.87171	8.87171	8.87171	8.93788	8.74709	8.76366	8.75692	8.69549	8.84967	8.81362	8.74832	8.80901	8.75034	8.75425
									FBtr0070289	9.13914	9.06836	9.14957	9.104	9.2571	9.15702	9.20517	9.0925	9.00542	9.28747	8.88237	8.81563	8.96013	8.60443	8.8497	8.60443	8.74841	8.90421	8.98152	8.93047
									FBtr0070290	13.6286	13.5802	13.5032	13.521	13.695	13.6522	13.7188	13.5565	13.4006	13.2903	13.5414	13.1318	13.3756	13.1495	13.4987	13.3834	13.5681	13.6746	13.2975	13.4109
									FBtr0070295	8.96351	9.04758	8.99031	8.87171	8.97495	8.9954	9.05459	9.02787	9.03539	8.98591	8.67633	8.85844	8.60443	8.66905	8.75978	8.67844	8.70632	8.80955	8.78272	8.75438
									FBtr0070296	9.33876	9.24395	9.28114	9.27357	9.33208	9.39798	9.40397	9.40527	9.21849	9.36272	8.86386	9.14119	9.17463	9.06005	9.03529	8.92641	9.0046	9.12789	9.01462	9.09396
									FBtr0070297	8.87171	9.53264	8.87171	8.87171	8.87171	9.50811	9.66803	9.45596	9.40366	9.63939	8.60443	8.60443	8.60443	8.60443	9.062	8.60443	8.60443	9.26628	8.60443	8.60443
									FBtr0070298	8.87171	8.9339	8.93102	8.97548	8.87171	8.97276	8.95793	8.87171	8.9385	8.93764	8.76479	8.76243	8.84478	8.87778	8.73895	8.60443	8.83184	8.60443	8.85646	8.89426
									FBtr0070308	9.41108	9.52212	9.44962	9.50276	9.42889	9.418	9.44061	9.45688	9.41574	9.40088	9.21701	9.15807	9.08364	9.3877	9.24012	9.16433	9.16326	9.29158	9.18355	9.2136
									FBtr0070310	9.17672	9.23346	8.87171	9.23913	8.87171	9.11835	8.87171	8.87171	8.87171	8.87171	8.60443	9.02342	9.03255	9.0024	8.99146	8.94287	9.01113	8.60443	8.99469	9.00011
									FBtr0070311	10.1078	10.054	10.037	9.96706	10.0833	10.1107	10.1004	10.115	10.0807	10.0909	9.7729	9.95886	9.91211	9.76999	9.81814	9.83212	9.90203	9.8502	9.83281	9.77693
									FBtr0070312	9.75913	9.79327	9.76624	9.75056	9.73012	9.80968	9.76619	9.73944	9.78346	9.78858	9.50954	9.54105	9.44246	9.31489	9.39784	9.52505	9.37839	9.65632	9.39478	9.46635
									FBtr0070313	9.0168	9.03627	8.87171	9.03598	8.87171	8.97275	8.95798	8.99272	8.87171	8.96498	8.85301	8.76209	8.91741	8.77519	8.60443	8.84949	8.60443	8.77774	8.76715	8.60443
									FBtr0070314	9.59223	9.60562	9.55514	9.46875	9.47798	9.59025	9.50671	9.61015	9.5785	9.45436	9.2253	9.20427	9.01987	9.3673	9.30962	9.36447	9.35127	9.4422	9.20963	9.19077
									FBtr0070315	9.54868	9.51274	9.57342	9.55255	9.4574	9.54183	9.55789	9.5427	9.46235	9.61484	9.24081	9.41702	9.39145	9.2896	9.32937	9.25692	9.29363	9.36029	9.26499	9.33919
									FBtr0070317	9.75803	9.81046	9.83633	9.75419	9.95314	9.94187	9.8494	9.86625	9.85626	9.91354	9.58318	9.91915	9.61684	9.59076	9.7587	9.01526	9.82181	9.74173	9.77947	8.60443
									FBtr0070318	9.58031	9.38203	9.42138	9.39963	9.41557	9.42099	9.32225	9.53939	9.44728	9.49909	8.60443	9.24285	9.25691	9.07772	9.11098	9.24014	9.09626	9.33665	9.15493	9.2485
									FBtr0070319	9.16219	9.31424	9.30973	9.2669	9.22894	9.2613	9.38656	9.21314	9.21205	9.23779	9.17277	9.00673	8.96801	9.06462	9.01405	8.98794	8.95681	8.96748	9.12618	8.95541
									FBtr0070321	9.38857	9.47079	9.3657	9.34049	9.31431	9.37436	9.38672	9.38728	9.31361	9.428	9.17596	9.07004	9.10645	9.36824	9.09948	9.10918	9.10117	9.13332	9.15088	9.24003
									FBtr0070328	8.98415	9.01078	8.97443	8.87171	8.99815	8.9727	9.03301	8.9705	9.02114	8.96496	8.91725	8.84837	8.88859	8.84593	8.96789	8.89992	8.90955	8.92365	8.91277	8.87443
									FBtr0070331	9.53698	9.5104	9.4812	9.5697	9.41964	9.49833	9.50948	9.48453	9.49063	9.47217	9.2758	9.19148	9.23605	9.21575	9.2537	9.32195	9.24727	9.26585	9.15118	9.29715
									FBtr0070334	10.7055	10.7435	10.6359	10.5738	10.7573	10.7316	10.8404	10.8173	10.595	10.8142	10.317	10.4096	10.2655	9.86097	10.3596	10.1349	10.5023	10.1206	10.1717	9.73282
									FBtr0070335	9.34361	9.37447	9.27673	9.15649	9.40113	9.47238	9.2316	9.53573	9.42413	9.40414	8.60443	9.0352	8.88823	8.997	9.04197	9.04679	8.95685	8.77785	9.15009	8.88463
									FBtr0070336	9.14743	9.02395	9.13634	8.87171	8.87171	9.39746	9.19368	9.20582	8.87171	9.21954	8.94197	8.78994	8.80531	9.03713	8.60443	8.60443	8.60443	8.60443	8.60443	8.80275
									FBtr0070337	9.42446	9.5579	9.62904	9.77088	9.66915	9.79913	9.75431	9.49167	9.71391	9.56571	9.37197	9.53523	9.67817	9.81853	9.44673	9.2649	9.30421	9.72952	9.60998	9.93954
									FBtr0070338	8.87171	8.87171	8.87171	8.87171	8.87171	8.87171	8.95793	8.87171	8.87171	8.87171	8.60443	8.60443	8.60443	9.46336	8.60443	8.60443	8.60443	8.60443	8.98909	8.98595
									FBtr0070339	9.48148	9.43141	9.45447	9.4747	9.40116	9.46403	9.49767	9.39609	9.37434	9.49217	9.32902	9.34514	9.33714	9.2592	9.2017	9.22777	9.22029	9.31292	9.29529	9.25717
									FBtr0070340	9.03125	9.10414	9.12277	9.11582	9.13512	9.11823	9.0738	9.11331	9.09345	9.10902	8.80852	9.34092	8.80524	8.87121	8.83713	8.80018	8.86426	8.86157	8.83405	8.85297
									FBtr0070342	9.01619	8.97958	9.01728	8.87171	8.87171	8.87171	8.87171	9.12356	9.04841	9.05844	8.77944	8.79257	8.60443	8.88472	8.80993	8.76978	8.60443	8.60443	8.60443	8.60443
									FBtr0070344	9.28735	9.30976	8.87171	8.87171	8.87171	9.2127	9.25144	8.87171	9.33807	9.38368	8.60443	8.60443	8.60443	8.60443	8.60443	8.60443	8.60443	8.60443	8.95952	8.60443
									FBtr0070345	9.07761	8.87171	8.97433	8.99931	8.99839	8.87171	9.07382	8.99263	9.16295	9.00346	8.98542	9.05652	8.80525	8.80916	8.60443	8.89072	9.06452	8.60443	8.70721	8.81646
									FBtr0070346	9.74627	9.759	9.79134	9.76539	9.90899	9.88404	9.8704	9.81978	9.80179	9.94012	9.49142	9.68797	9.66566	9.48558	9.51778	9.44622	9.56506	9.54466	9.53365	9.53988
									FBtr0070347	10.033	9.96867	9.9864	9.90996	9.99165	9.91311	9.92418	9.97168	10.0259	9.90674	9.70593	9.60961	9.64382	9.78569	9.71093	9.67724	9.6661	9.65606	9.63953	9.66223
									FBtr0070349	9.34796	9.30106	9.33269	9.37406	9.34905	9.34261	9.314	9.40065	9.33805	9.38381	9.12667	9.21165	9.10029	9.30098	9.04207	9.11467	9.11684	9.05518	9.15494	9.15242
									FBtr0070351	9.61436	9.53574	9.53385	9.5127	9.52032	9.24794	9.61779	9.35829	9.49454	9.62881	9.2788	9.37032	9.43892	9.26222	9.3757	9.2729	9.39451	9.36779	9.37181	9.29358
									FBtr0070353	9.52397	9.49497	9.49678	9.43869	9.51241	9.50805	9.50052	9.53566	9.4162	9.51867	9.10199	9.24173	9.24386	9.30988	9.16095	9.15512	9.17337	9.09905	9.22094	9.28171
									FBtr0070355	8.93659	8.93395	8.87171	8.99895	8.87171	8.9432	8.958	8.94161	8.96625	8.98597	8.76494	8.79119	8.75655	8.78694	8.77808	8.78555	8.78074	8.75949	8.67727	8.86383
									FBtr0070356	9.51782	9.46153	9.50886	9.58763	9.52694	9.57318	9.55063	9.47687	9.5409	9.50656	9.26759	9.25897	9.29145	9.44591	9.38736	9.41742	9.32748	9.28305	9.23887	9.3674
									FBtr0070362	9.5181	9.54947	9.51798	9.52532	9.49205	9.54876	9.5656	9.53906	9.47698	9.61747	9.23334	9.40156	9.40508	9.23118	9.28814	9.31881	9.25248	9.32118	9.30227	9.30151
									FBtr0070364	10.5984	10.5671	10.5525	10.7262	10.4262	10.5633	10.5292	10.5132	10.6384	10.4789	10.5288	10.2311	10.376	10.3037	10.5223	10.5999	10.575	10.624	10.3668	10.4323
									FBtr0070365	9.69291	9.70995	9.67467	9.72654	9.54073	9.69911	9.65966	9.69109	9.6613	9.64177	9.53531	9.35327	9.49569	9.41321	9.46022	9.6041	9.51631	9.49011	9.41634	9.48072
									FBtr0070366	9.43802	9.41809	9.45509	9.49511	9.46544	9.48177	9.53699	9.46866	9.46569	9.53533	9.20596	9.14284	9.1944	9.19605	9.18197	9.20136	9.17708	9.34444	9.2301	9.18148
									FBtr0070367	9.01722	9.11237	9.08527	9.11568	8.87171	8.87171	8.87171	9.02784	9.02127	9.01906	8.60443	8.76118	8.60443	8.84618	8.77785	8.60443	8.60443	8.60443	8.78233	8.60443
									FBtr0070368	10.274	10.2175	10.1141	10.0792	10.2987	10.3033	10.2493	10.3009	10.0756	10.1005	9.9528	9.93779	9.97426	9.79978	9.96055	9.95167	10.0461	10.0607	9.88893	10.0087
									FBtr0070369	8.87171	9.0869	8.87171	8.87171	8.87171	8.87171	9.13005	8.87171	8.87171	8.87171	8.60443	8.60443	8.7904	8.98108	8.60443	8.80017	8.60443	8.60443	8.93687	8.60443
									FBtr0070370	9.0971	8.87171	8.87171	8.87171	8.87171	9.04617	8.87171	9.21298	8.87171	9.14299	8.60443	8.89286	8.92599	8.60443	8.77791	8.60443	8.9495	8.90444	8.60443	9.00703
									FBtr0070371	10.158	10.1896	10.0262	9.77936	9.81914	10.1981	9.96039	10.0336	9.93463	9.91572	9.6418	9.68229	9.71662	9.64177	9.65969	9.85559	9.84214	9.81748	9.51767	9.73053
									FBtr0070372	9.59119	9.57741	9.45588	9.70024	9.24963	9.64365	9.60422	9.65344	9.56606	9.5639	9.34743	9.24911	9.36113	9.48613	9.28027	9.0982	9.34082	9.44867	9.21012	9.47795
									FBtr0070375	9.89215	9.88281	9.94237	9.94295	9.99387	9.87157	9.91602	9.98566	9.98852	9.79113	9.87061	9.68988	9.67144	9.70651	9.75447	9.63184	9.86883	9.57652	9.76046	9.80002
									FBtr0070376	9.30695	9.24895	9.32886	8.87171	9.27759	8.87171	9.33023	9.5029	8.87171	9.44252	9.05902	8.60443	9.17444	8.60443	8.60443	8.60443	8.60443	8.60443	9.15021	8.60443
									FBtr0070377	8.87171	9.18197	8.87171	8.87171	8.87171	9.40665	8.87171	8.87171	9.14708	8.87171	8.60443	8.60443	8.60443	9.19411	9.01413	9.14052	9.16906	8.60443	8.60443	9.2097
									FBtr0070378	9.60109	9.57382	9.49121	9.54881	9.47065	9.4922	9.46503	9.59642	9.51518	9.62862	9.13209	9.31505	9.19363	9.16572	8.99914	9.09322	9.02978	8.90455	9.3024	8.97853
									FBtr0070379	9.41765	9.34318	9.30544	9.33583	9.37081	9.39712	9.37205	9.33288	9.41224	9.35363	9.07055	10.0366	9.18877	9.54459	9.31314	9.34412	9.19967	9.24862	9.17755	9.37848
									FBtr0070380	9.57253	9.4797	9.57337	9.47925	9.65662	9.59773	9.64575	9.55995	9.6674	9.48866	9.49486	9.2525	9.55127	9.59086	9.64102	9.6347	9.619	9.63268	9.40369	9.53433
									FBtr0070381	11.3363	11.3742	11.5757	11.5367	11.4197	11.568	11.5569	11.5522	11.3999	11.424	11.672	11.6622	12.006	11.5363	11.7518	11.646	12.1096	11.9995	11.9633	12.127
									FBtr0070382	9.06681	9.23873	9.10857	9.19199	9.10267	9.14754	9.14409	9.09238	9.27734	9.23776	9.08049	8.79008	8.97574	9.06918	8.75969	8.96614	8.90126	8.75958	9.01452	8.88468
									FBtr0070383	10.4443	10.4912	10.5321	10.6086	10.5804	10.452	10.6678	10.6929	10.6739	10.7066	10.5615	10.7661	11.0641	10.3401	10.7464	10.5415	10.8366	10.9003	10.7563	10.5391
									FBtr0070384	9.35206	9.14244	9.09329	9.16567	8.87171	9.35838	9.22122	9.22695	9.23103	9.01904	8.7809	9.03008	9.08293	9.22054	9.0067	8.95856	8.93419	8.9675	9.08472	9.13193
									FBtr0070385	9.3434	9.35529	9.12291	9.29317	9.32642	9.39778	9.20506	9.16754	9.20549	9.26601	8.92616	8.9942	9.26974	9.0322	9.06842	8.80013	9.03552	8.83701	8.76699	8.60443
									FBtr0070386	10.7562	10.7132	10.6817	10.8176	10.6356	10.6075	10.6323	10.7021	10.6423	10.4866	10.3239	10.1547	10.2722	10.1855	10.3934	10.485	10.493	10.5385	10.1813	10.2612
									FBtr0070387	9.99226	9.99532	10.01	10.1333	10.1548	10.1136	10.0706	10.1744	9.92479	9.92738	9.77337	9.72873	9.93748	9.9583	9.59746	9.76842	9.76018	9.66411	9.92488	9.8653
									FBtr0070388	10.5971	10.5632	10.5408	10.4396	10.5054	10.584	10.4986	10.4809	10.5332	10.3993	9.94241	9.7179	9.87105	9.54541	9.92332	9.91754	10.029	9.94799	9.82938	9.74394
									FBtr0070389	9.48423	9.44815	9.41516	9.45655	9.42502	9.52776	9.45287	9.3824	9.41204	9.43903	9.21957	9.29707	9.18442	9.32605	9.19688	9.21907	9.2519	9.23924	9.3174	9.24868
									FBtr0070390	9.74616	9.65615	9.68542	9.72975	9.72519	9.64381	9.6194	9.65466	9.66224	9.57903	9.50584	9.23575	9.30556	9.37971	9.47878	9.43739	9.38078	9.49858	9.34686	9.44426
									FBtr0070392	8.98401	8.87171	8.95563	8.87171	8.9749	8.97281	9.0211	9.02792	8.93855	8.93768	8.6763	8.60443	8.68062	8.60443	8.68223	8.60443	8.60443	8.60443	8.60443	8.60443
									FBtr0070393	10.7654	10.8209	10.8096	10.6531	10.7906	10.9557	10.9016	10.9305	10.7818	10.9165	10.1704	10.3101	10.433	9.74728	10.1844	10.1946	10.3074	10.2391	10.054	10.2848
									FBtr0070396	9.45037	9.37819	9.45442	9.34132	9.36536	9.37323	9.38647	9.40508	9.46233	9.44621	9.17798	9.19521	9.3022	9.27459	9.17143	9.19264	9.1909	9.15542	9.19978	9.24456
									FBtr0070397	8.87171	8.95967	8.931	8.97569	8.94475	8.94309	8.95795	8.87171	9.0054	8.96494	8.70619	8.70398	8.71195	8.79825	8.68211	8.70907	8.72923	8.79435	8.76711	8.73429
									FBtr0070398	9.52026	9.5687	9.50243	9.4959	9.42982	9.47262	9.47122	9.44396	9.51839	9.54119	9.17738	9.24283	9.14926	9.18658	9.15573	9.25274	9.19925	9.1711	9.15973	9.14735
									FBtr0070399	8.93682	8.87171	8.87171	8.87171	8.87171	8.87171	8.93276	8.87171	8.87171	8.87171	8.60443	8.60443	8.60443	9.69035	8.60443	8.67847	8.60443	8.60443	9.16468	9.15256
									FBtr0070401	9.5839	9.53848	9.63324	9.63879	9.65001	9.66495	9.64349	9.59	9.65386	9.62043	9.46089	9.53397	9.48329	9.34333	9.42604	9.42441	9.46628	9.39737	9.46991	9.38187
									FBtr0070402	10.0177	10.1919	10.0092	9.71269	9.89496	9.85049	10.073	10.074	9.9614	10.1902	9.41685	9.92044	9.62983	8.90775	9.38301	9.17423	9.55518	9.25307	9.69061	8.60443
									FBtr0070403	9.36556	9.53842	9.23119	9.31816	9.25075	9.30351	9.37207	9.48764	9.42422	9.27124	8.78121	9.08744	8.99062	8.76307	8.60443	9.05301	9.04169	8.99905	9.0329	8.7881
									FBtr0070404	10.3688	10.3607	10.5297	10.5681	10.6831	10.6413	10.5204	10.4295	10.4264	10.4463	10.545	10.1629	10.5649	10.621	10.4446	10.6052	10.5728	10.5131	10.5716	10.617
									FBtr0070405	9.67963	9.61607	9.65724	9.65872	9.59319	9.53036	9.53506	9.62307	9.62802	9.60523	9.30933	9.3078	9.2141	9.27701	9.35356	9.41404	9.35401	9.42456	9.30487	9.30077
									FBtr0070406	9.00182	8.97943	8.95554	8.87171	8.87171	8.87171	8.9327	8.97048	9.02125	8.87171	8.70636	9.05769	8.73603	8.80894	8.79454	8.75242	8.80824	8.73881	8.79674	8.80275
									FBtr0070407	8.93659	8.93394	8.87171	8.87171	8.94471	8.94318	8.87171	8.97053	8.87171	8.93768	8.67629	8.76235	8.60443	8.69579	8.71436	8.75243	8.67649	8.73881	8.60443	8.67945
									FBtr0070408	9.50112	9.35527	9.48596	9.57484	9.56632	9.37843	9.56319	9.41404	9.46593	9.47852	9.27853	9.38896	9.58777	9.72158	9.47007	9.47338	9.6465	9.55351	9.52848	9.8435
									FBtr0070411	11.026	10.957	10.5495	10.442	10.8802	10.5478	10.8874	10.7672	10.3342	10.8626	9.8849	10.4765	10.2903	9.82531	10.6605	10.4649	10.4504	10.2804	10.0336	9.5483
									FBtr0070412	8.87171	9.67223	9.57821	8.87171	9.72147	8.87171	9.66379	9.5834	9.66987	9.83971	8.60443	9.51383	9.54512	8.60443	8.60443	8.60443	8.60443	9.37848	8.60443	9.30092
									FBtr0070414	9.2717	9.25403	9.28524	9.2084	9.24353	9.28612	9.27498	9.20593	9.29857	9.28716	9.10159	9.14495	8.99078	8.86304	8.95944	9.02817	9.05304	8.89435	8.97427	8.97096
									FBtr0070415	8.87171	8.87171	8.87171	8.87171	8.87171	8.94293	8.93266	8.87171	8.87171	8.87171	8.60443	9.02885	8.68034	8.60443	8.60443	8.70905	8.60443	8.60443	8.70716	8.60443
									FBtr0070416	11.0439	11.1064	10.9414	11.058	10.9838	11.0872	11.0578	11.1017	11.0813	10.9015	10.7956	10.4557	10.3858	10.1118	10.5369	10.6004	10.8101	10.5062	10.3624	10.6648
									FBtr0070417	9.30122	9.48006	9.47513	9.47393	9.39572	9.53943	9.49209	9.53607	9.52487	9.47185	9.25066	9.2408	9.29076	8.95766	9.28423	9.44288	9.34189	9.38241	9.29229	9.15726
									FBtr0070418	9.65152	9.55786	9.59954	9.58597	9.46607	9.55661	9.56574	9.60301	9.55104	9.59223	9.24822	9.31953	9.31415	9.39283	9.22575	9.35104	9.24432	9.35638	9.24952	9.24876
									FBtr0070419	9.33946	9.32683	9.29748	9.29347	9.30287	9.18176	8.87171	9.34323	9.30378	9.44247	8.99862	9.01757	9.01218	9.06958	9.01395	9.04079	8.92644	9.03505	9.05658	9.0002
									FBtr0070420	10.0423	10.0813	9.96793	9.93061	10.211	10.2746	10.0854	10.2344	9.96697	10.2017	9.17371	9.90433	9.7068	9.4058	9.5773	9.34406	9.51599	9.60528	9.57487	9.55663
									FBtr0070421	8.98436	8.9597	8.87171	8.97579	8.87171	8.94308	8.93272	8.87171	8.87171	8.87171	8.70637	8.60443	8.60443	8.73388	8.77816	8.76999	8.70646	8.68209	8.73052	8.60443
									FBtr0070423	8.87171	8.95962	8.97432	8.87171	8.87171	8.87171	8.93266	8.87171	8.87171	8.87171	8.70631	8.87618	8.73604	8.77552	8.71424	8.60443	8.67653	8.75956	8.70729	8.73431
									FBtr0070424	8.87171	9.02393	8.87171	8.87171	8.87171	8.87171	8.9579	8.87171	8.87171	9.019	8.60443	8.60443	8.60443	9.41667	8.60443	8.60443	8.60443	8.60443	8.93756	8.87459
									FBtr0070425	9.84628	9.86828	9.9175	9.89147	9.81369	9.85635	9.98049	9.75254	9.94031	9.89657	9.70778	9.63825	9.74238	9.63021	9.64125	9.73401	9.61605	9.74863	9.67569	9.65755
									FBtr0070426	11.1459	11.0891	11.097	11.0072	11.044	11.2361	11.1671	11.1768	11.2019	11.1099	11.5025	11.1317	11.261	10.4048	11.515	11.7396	11.4796	11.535	11.0048	11.3434
									FBtr0070427	8.96369	8.87171	8.87171	8.87171	8.87171	8.9726	8.87171	8.87171	9.06079	8.96493	8.60443	8.74426	8.60443	8.60443	8.60443	8.60443	8.60443	8.60443	8.60443	8.60443
									FBtr0070428	11.6057	11.4181	11.2936	11.2599	11.3831	11.6632	11.4866	12.0321	11.6463	11.5686	10.0091	9.97207	10.1492	9.41967	10.0617	10.1257	10.1582	10.1385	9.97599	10.1459
									FBtr0070430	9.46822	9.38922	9.42416	9.36903	9.49615	9.42928	9.4527	9.42688	9.52521	9.52503	9.05926	9.24491	9.19836	9.28387	9.17654	9.08769	9.1867	9.00652	9.22495	9.20043
									FBtr0070431	9.3585	9.33978	9.37669	9.47265	9.34793	9.33915	9.40103	9.44467	9.45059	9.33657	9.16064	9.33657	9.24966	9.42887	9.28881	9.32542	9.23505	9.22943	9.26687	9.30473
									FBtr0070432	9.09727	9.23867	8.87171	9.3901	8.87171	8.87171	8.87171	8.87171	8.87171	9.49885	8.60443	9.16905	8.60443	8.60443	8.60443	8.60443	8.60443	8.60443	8.60443	8.60443
									FBtr0070433	8.87171	8.87171	8.87171	9.175	9.23654	9.24092	9.16992	9.21298	9.15518	8.87171	8.93472	8.60443	8.98319	9.047	9.04205	8.95094	8.9184	9.06829	8.96696	9.00723
									FBtr0070434	9.75716	9.72776	9.7264	9.76511	9.76751	9.89138	9.81353	9.80784	9.69093	9.77956	9.49907	9.60206	9.54026	9.48745	9.52708	9.53889	9.57236	9.65639	9.60275	9.6502
									FBtr0070435	8.87171	8.87171	8.87171	8.87171	8.87171	8.87171	9.20494	8.87171	8.87171	8.87171	8.60443	8.80251	8.60443	8.78731	8.60443	8.60443	8.60443	8.60443	8.60443	8.60443
									FBtr0070436	9.19665	9.30103	9.23128	9.28697	9.44385	9.43397	9.29275	9.37279	9.30882	9.34932	9.26396	9.26389	9.22616	9.20419	9.42953	9.38199	9.24442	9.24397	9.25336	9.33549
									FBtr0070439	9.98871	10.0553	9.90615	10.0514	10.0454	10.0788	10.0028	10.1837	10.1463	10.0568	9.92032	10.0114	9.86241	9.68941	9.70798	9.7254	9.80453	9.59968	9.74665	9.83149
									FBtr0070440	10.8231	11.0703	10.9267	10.9987	11.2106	11.3276	11.0665	11.2415	11.29	11.1506	11.5826	11.1736	11.4226	11.0393	11.3494	11.3974	11.5012	11.2106	11.2268	11.4188
									FBtr0070441	9.59502	9.59221	9.55893	9.47467	9.49177	9.55293	9.5175	9.56347	9.50491	9.61494	9.27513	9.36094	9.33337	9.27747	9.284	9.27291	9.24437	9.35641	9.30263	9.22726
									FBtr0070442	10.5507	10.833	10.6385	10.5924	10.7005	10.8114	10.6855	10.7928	10.5591	10.5617	10.0335	9.91317	9.98148	9.63234	10.0095	9.836	10.0197	9.79733	9.92621	9.98969
									FBtr0070445	9.3339	9.35544	9.45198	9.36283	9.43876	9.34854	9.3831	9.43999	9.45093	9.4163	9.11573	9.19355	9.07116	8.97484	9.11703	9.06467	9.15008	8.9591	9.12646	8.95536
									FBtr0070446	10.6312	10.6862	10.549	10.5308	10.5648	10.6684	10.6489	10.61	10.5238	10.5661	10.6443	10.3982	10.5794	10.3351	10.4719	10.4538	10.5361	10.5415	10.447	10.5932
									FBtr0070447	9.38542	9.29215	9.32142	9.30559	9.30868	9.29229	9.30144	9.39164	9.39141	9.42384	9.19032	9.14545	9.1441	9.14274	9.06201	9.03446	9.05295	9.05512	9.13112	9.04649
									FBtr0070448	9.11525	8.87171	9.21136	9.14704	9.13514	8.87171	9.09141	8.87171	9.17785	9.04597	8.86441	8.9323	9.01215	9.42796	8.91443	8.60443	8.90141	8.98364	9.07347	8.96333
									FBtr0070457	9.18357	8.87171	9.02841	9.16593	9.0352	9.1078	9.0441	9.02778	9.14721	9.05796	8.76578	8.88422	8.81908	8.60443	8.86161	8.81365	8.80833	8.80963	8.84524	8.71051
									FBtr0070458	8.87171	9.15617	9.14917	8.87171	9.0351	9.04617	9.06436	9.13257	8.87171	9.09001	8.80841	8.60443	8.95192	8.9403	8.60443	8.84977	8.78109	8.87303	8.83422	8.89461
									FBtr0070459	9.92891	9.91842	9.87075	9.87076	9.8448	9.86266	9.94465	9.94401	9.76639	9.78579	9.44238	9.42751	9.37941	9.44241	9.51543	9.60634	9.53721	9.55823	9.35749	9.43107
									FBtr0070460	9.0018	8.87171	8.95555	8.9758	8.9983	9.01434	8.95797	8.97049	8.93861	8.98587	8.74852	8.79017	8.68043	8.66914	8.73891	8.67845	8.67653	8.77786	8.74986	8.78805
									FBtr0070466	9.06692	9.05815	9.14288	8.87171	9.01791	9.03102	8.87171	9.09232	8.98757	9.00346	8.60443	8.60443	8.73599	8.60443	8.60443	8.76988	8.76565	8.7596	8.78242	8.60443
									FBtr0070468	9.4359	9.41773	9.30157	9.22412	9.41099	9.42055	9.33022	9.46019	9.29342	9.58045	8.87406	8.95413	9.06464	8.82857	8.95089	8.8907	8.87397	8.83705	8.88559	8.75441
									FBtr0070469	10.457	10.48	10.7436	10.7232	10.5468	10.6357	10.525	10.5491	10.733	10.6583	10.5101	10.5619	10.6795	10.7587	10.493	10.5692	10.5132	10.5035	10.5656	10.7113
									FBtr0070471	9.43616	9.56581	9.51544	9.41497	9.55166	9.48016	9.51463	9.58008	9.41624	9.67115	8.92669	9.21062	9.18884	9.0913	8.91443	9.03457	8.97138	8.90455	9.27637	8.89453
									FBtr0070474	9.00193	8.87171	8.95551	8.97587	8.87171	8.97249	8.87171	9.04267	8.93862	9.05798	8.7294	8.90132	8.73598	8.7986	8.73889	8.75244	8.80832	8.73883	8.87607	8.78808
									FBtr0070475	9.18352	8.87171	9.01683	9.09253	9.1351	8.87171	9.22648	9.11338	9.12181	9.20704	8.76571	8.83667	8.7563	8.60443	8.75965	8.75242	8.72934	8.86152	8.70722	8.7105
									FBtr0070476	8.87171	8.87171	8.87171	8.87171	8.87171	8.87171	8.87171	8.87171	8.87171	8.98578	8.60443	8.60443	8.60443	9.16922	8.60443	8.60443	8.60443	8.75963	8.83418	8.73436
									FBtr0070477	9.09717	9.0107	9.1363	8.87171	8.87171	9.21992	9.10761	9.21296	9.15514	9.18016	8.74878	9.04026	8.95171	8.85505	8.87303	8.8497	8.60443	9.06179	8.60443	8.88473
									FBtr0070478	8.87171	8.87171	8.87171	8.87171	8.87171	8.87171	9.13011	9.11338	9.17764	8.87171	8.60443	8.60443	8.97583	8.60443	8.60443	8.60443	8.97112	8.60443	8.60443	8.60443
									FBtr0070479	9.75177	9.70193	9.72483	9.70232	9.67822	9.7077	9.75052	9.75794	9.74086	9.75943	9.59773	9.54238	9.60175	9.57126	9.61149	9.57619	9.58919	9.63761	9.57587	9.51978
									FBtr0070480	10.4646	10.2445	10.3616	10.2789	10.4828	10.4947	10.5752	10.4769	10.3392	10.625	9.87873	10.324	10.5229	9.72852	10.268	10.0382	10.2558	10.5212	10.2435	10.3021
									FBtr0070484	8.87171	8.87171	8.87171	8.87171	8.87171	8.94291	8.87171	8.87171	8.87171	8.87171	8.6766	8.72579	8.60443	8.84652	8.73888	8.67846	8.60443	8.68205	8.74978	8.73434
									FBtr0070485	8.9368	8.87171	9.12973	8.99921	8.87171	8.97253	8.95795	9.0691	8.93861	8.93761	8.67654	8.72595	8.83217	8.74913	8.68208	8.60443	8.74862	8.73881	8.73036	8.81642
									FBtr0070486	8.87171	8.99616	8.93107	8.94512	8.87171	8.87171	8.958	8.87171	8.87171	8.87171	8.60443	8.60443	8.60443	8.82793	8.60443	8.70913	8.60443	8.68205	8.70758	8.60443
									FBtr0070487	9.28702	9.32273	9.32899	9.31781	9.34345	9.42087	9.33819	9.35835	9.29336	9.40422	9.09633	9.19605	9.17451	9.08229	9.15035	9.09313	9.18201	9.21107	9.2043	9.24022
									FBtr0070488	9.15488	9.19428	9.18482	9.07976	9.06499	9.12859	9.17	9.14186	9.11265	9.14313	8.9261	8.91797	8.98338	8.98072	8.89455	8.91787	8.85392	8.91427	8.90383	8.89447
									FBtr0070490	8.87171	8.87171	8.93094	8.87171	8.87171	8.87171	8.87171	8.87171	8.87171	8.87171	8.60443	8.60443	8.60443	8.89358	8.60443	8.60443	8.60443	8.60443	8.74985	8.75444
									FBtr0070491	10.5329	10.6936	10.5106	10.5409	10.7117	10.7645	10.7163	10.6344	10.5781	10.4695	10.6335	10.1509	10.4372	9.94931	10.3516	10.3066	10.4042	10.0268	10.1367	9.92657
									FBtr0070492	8.87171	8.87171	9.20621	9.06628	8.87171	9.1737	8.87171	9.05633	9.13885	9.15849	8.60443	8.60443	9.09467	8.60443	8.60443	8.60443	8.84334	8.60443	8.60443	8.60443
									FBtr0070493	10.8091	10.7366	10.5702	10.525	10.6184	10.8753	10.7903	10.8298	10.7654	10.8494	10.4521	10.4315	10.1888	9.93431	10.4614	10.4871	10.485	10.3228	10.1567	10.1026
									FBtr0070494	9.52003	9.63481	9.52893	9.49994	9.54736	9.6053	9.58865	9.31725	9.41204	9.54439	9.45953	9.31059	9.40572	9.25558	9.39057	9.33316	9.47429	9.33685	9.42293	9.24869
									FBtr0070495	9.2156	9.26381	9.33254	8.87171	9.31489	9.30933	8.87171	9.25932	9.29341	9.28702	9.01768	9.29154	9.20305	8.60443	8.60443	8.98085	8.90136	8.60443	8.84524	9.09401
									FBtr0070496	8.87171	8.87171	8.87171	9.31216	8.87171	8.87171	9.29282	8.87171	8.87171	8.87171	8.60443	8.60443	8.60443	9.06518	9.06198	8.60443	9.01756	9.06184	9.07909	8.60443
									FBtr0070497	9.34768	9.61519	9.28114	9.36855	8.87171	8.87171	9.60831	9.76809	8.87171	9.5982	8.60443	9.38207	8.60443	8.60443	9.27414	8.60443	8.60443	8.60443	9.03841	8.60443
									FBtr0070498	9.76203	9.63949	9.65932	9.67478	9.76488	9.85585	9.76607	9.72049	9.61455	9.7704	9.34588	9.57335	9.54009	9.46743	9.50219	9.38195	9.44593	9.63523	9.49837	9.54825
									FBtr0070499	9.43913	9.38201	9.45461	9.47008	9.43909	9.43429	9.48315	9.4052	9.39144	9.47507	9.1685	9.29302	9.31034	9.14663	9.21149	9.21478	9.27864	9.31691	9.28058	9.27761
									FBtr0070501	9.97564	9.73623	9.90653	9.89409	9.7759	9.81694	9.81535	9.88668	9.88915	9.88863	9.48263	9.55734	9.71904	9.62477	9.67013	9.66815	9.63957	9.81523	9.61002	9.63276
									FBtr0070502	9.85522	9.77114	9.68014	9.78246	9.78171	9.86035	9.79854	9.86177	9.80632	9.94002	9.3628	9.59598	9.46456	9.57669	9.42257	9.32969	9.49695	9.54769	9.41009	9.45719
									FBtr0070504	8.96351	9.0241	9.02864	8.94521	8.99816	8.99547	8.87171	8.99274	8.87171	9.00362	8.81982	8.80386	8.80556	8.71629	8.84984	8.90896	8.78077	8.80949	8.75003	8.88457
									FBtr0070505	8.93691	8.87171	8.87171	8.87171	8.87171	8.87171	8.87171	8.87171	8.87171	8.87171	8.60443	8.675	8.71194	9.63109	8.60443	8.67836	8.7062	8.68193	9.16479	9.12082
									FBtr0070507	9.22189	9.29196	9.28078	9.29362	9.23658	9.30339	9.33016	9.27151	9.32862	9.30214	8.98562	9.21795	8.99055	9.07421	9.11097	9.02827	8.98522	8.99908	9.12567	9.04661
									FBtr0070508	9.1541	9.12803	9.20149	9.13629	9.17221	9.19084	9.21612	9.12345	9.09326	8.96501	8.90001	8.77737	8.71202	9.51804	8.7143	9.0405	8.94147	8.79429	9.16055	9.02709
									FBtr0070511	9.87321	9.8733	9.99371	8.87171	9.93716	10.0247	9.98475	9.50281	9.8152	9.77468	9.75139	9.86376	10.3713	9.50804	10.0348	10.1155	10.1947	10.495	9.94293	10.3129
									FBtr0070512	9.33496	9.49193	9.34366	9.55642	9.47493	9.64004	9.46809	9.62489	9.54152	9.30717	9.3225	8.8469	9.45812	9.28373	9.06835	9.31875	9.40714	9.41526	9.27264	9.66018
									FBtr0070515	9.20318	8.87171	9.33259	9.94001	9.14501	9.36815	8.87171	9.52493	9.43596	9.58629	9.11729	9.39946	8.60443	9.35157	9.40844	9.62981	9.36268	9.23484	9.31331	8.60443
									FBtr0070519	9.10649	9.14235	9.30141	9.39521	9.05082	9.21253	9.28388	9.24015	9.27198	9.13488	9.01805	9.27334	8.77416	8.60443	8.79448	9.21927	9.09681	9.05529	9.06214	8.93079
									FBtr0070521	8.87171	8.87171	8.87171	8.99934	8.97519	8.87171	8.87171	8.87171	8.87171	8.87171	8.60443	8.76117	8.73595	8.74909	8.60443	8.60443	8.67652	8.60443	8.60443	8.60443
									FBtr0070522	9.04381	9.05816	9.00419	8.87171	9.05068	9.01426	8.97732	9.04268	9.02123	9.14305	8.7293	8.77626	8.79045	8.74913	8.89453	8.87097	8.76562	8.87291	8.70727	8.78806
									FBtr0070525	9.23345	9.24383	9.20094	9.07991	9.24365	9.16507	9.23157	9.23362	9.21859	9.20698	8.83245	8.76108	8.85609	8.92114	8.79451	8.84969	8.74867	8.7779	8.80989	8.87455
									FBtr0070526	8.87171	8.87171	8.87171	8.94539	8.87171	8.87171	8.87171	8.87171	8.93867	8.87171	8.60443	8.60443	8.60443	9.37203	8.6821	8.60443	8.60443	8.60443	9.02096	8.92209
									FBtr0070529	8.87171	8.87171	8.87171	8.87171	8.87171	8.87171	8.87171	8.87171	8.9386	8.93761	8.60443	8.60443	8.60443	9.33494	8.68209	8.67846	8.60443	8.60443	8.9743	8.95549
									FBtr0070532	8.87171	8.87171	8.87171	8.87171	8.87171	8.94291	8.87171	8.87171	8.87171	8.87171	8.60443	8.60443	8.60443	9.53933	8.60443	8.60443	8.60443	8.60443	9.15185	9.08849
									FBtr0070536	8.87171	8.87171	8.87171	8.94542	8.87171	8.87171	8.87171	8.87171	8.87171	8.87171	8.60443	8.70371	8.60443	9.45919	8.60443	8.60443	8.60443	8.60443	8.94458	8.94706
									FBtr0070542	9.06627	8.99616	9.07714	8.9452	9.05046	9.06073	9.08292	9.08124	9.0054	9.1183	8.84241	8.81607	8.77447	8.80848	8.75976	8.82619	8.83196	8.80948	8.81029	8.88456
									FBtr0070543	9.88002	9.87321	9.83594	9.78135	9.73636	9.85324	9.73771	9.72181	9.8922	9.73993	9.58184	9.47047	9.43785	9.97244	9.61477	9.61885	9.52935	9.54923	9.5013	9.63939
									FBtr0070558	9.47185	9.41449	9.31795	8.87171	9.29554	9.20633	9.26582	9.40094	8.87171	9.40056	8.60443	9.23871	9.12252	8.60443	9.19611	9.20011	9.31935	9.28612	9.17801	8.60443
									FBtr0070562	8.93686	8.95964	9.00415	8.87171	8.94485	8.94295	8.87171	8.97043	8.93862	8.96487	8.60443	9.02317	8.77416	8.69603	8.73885	8.73261	8.70644	8.60443	8.76686	8.60443
									FBtr0070564	8.96325	8.97949	8.93109	8.87171	8.94461	8.9729	9.00814	8.97056	8.87171	8.87171	8.77981	9.40278	8.71212	8.71607	8.68215	8.76975	8.60443	8.68196	8.60443	8.71042
									FBtr0070568	9.63232	9.62267	9.58821	9.54408	9.54342	9.56082	9.63444	9.6644	9.53806	9.62637	9.34808	9.27657	9.29865	9.26463	9.27986	9.26078	9.26714	9.18634	9.29944	9.28155
									FBtr0070570	8.93691	8.87171	8.87171	8.87171	8.87171	8.87171	8.87171	8.87171	8.87171	8.87171	8.60443	8.67523	8.60443	8.60443	8.60443	8.60443	8.60443	8.7135	8.60443	8.80168
									FBtr0070582	10.7988	10.8542	10.5807	10.6111	10.7374	10.6141	10.7037	10.6981	10.7735	10.8336	10.4164	10.3462	10.1751	10.1638	10.3678	10.1183	10.4639	10.2131	10.2252	10.0947
									FBtr0070583	9.16238	9.26389	9.12973	8.97584	9.19805	9.13813	9.24663	9.1592	9.21855	9.2134	9.05874	9.08325	9.07688	9.05583	9.11688	9.01523	8.94198	8.86152	9.10575	9.05888
									FBtr0070584	9.83885	9.8894	10.0343	10.0875	10.0349	10.0351	9.89918	9.99496	10.1554	9.99424	10.0708	9.7577	9.76918	9.93774	9.89689	9.84787	9.82158	9.7488	9.74062	9.7169
									FBtr0070586	9.40127	9.42815	9.53149	9.50414	9.36512	9.36868	9.48319	9.41849	9.50481	9.53178	9.08561	9.03029	9.03944	9.1427	9.03528	9.02813	9.01724	9.11073	9.06826	9.0527
									FBtr0070587	8.87171	8.87171	8.87171	8.87171	8.87171	8.87171	8.87171	9.01135	9.12169	8.87171	8.60443	8.76075	8.60443	8.60443	8.60443	8.60443	8.60443	8.60443	8.60443	8.60443
									FBtr0070590	9.65823	9.59812	9.61024	9.69126	9.55369	9.58383	9.5792	9.63216	9.64213	9.59914	9.44663	9.34269	9.42395	9.81267	9.46077	9.47274	9.43835	9.42487	9.47218	9.45966
									FBtr0070592	8.96382	8.87171	8.93095	8.87171	8.87171	8.94296	8.93268	8.87171	8.87171	8.87171	8.60443	8.60443	8.68036	8.60443	8.60443	8.60443	8.60443	8.60443	8.60443	8.60443
									FBtr0070596	8.87171	8.87171	8.87171	8.87171	8.97518	8.87171	8.87171	8.87171	8.87171	8.87171	8.70655	8.74443	8.60443	8.69606	8.60443	8.60443	8.70647	8.60443	8.70721	8.75443
									FBtr0070597	9.57197	9.5415	8.87171	9.55231	9.42525	9.83196	9.12292	8.87171	9.53176	9.7974	9.76635	9.24265	8.91718	9.46952	8.60443	8.60443	8.60443	8.92379	8.60443	8.91315
									FBtr0070600	9.72044	9.8427	9.69668	9.7537	9.82433	9.76515	9.85832	9.86422	9.77893	9.85242	9.51273	9.70926	9.55731	9.86359	9.5392	9.58159	9.64649	9.5234	9.58286	9.66004
									FBtr0070608	9.18341	9.27822	9.18471	9.31194	9.25755	9.292	9.18799	9.22006	9.21856	9.31212	8.874	8.86649	8.95993	8.88626	8.91447	8.90911	8.93429	8.90452	8.82237	8.87454
									FBtr0070609	11.4287	11.1191	11.3581	11.4271	11.3195	11.5986	11.3843	11.5528	11.2748	11.2838	11.1506	10.7695	10.9073	10.4811	11.2206	11.3736	11.4092	11.0663	10.8366	10.8071
									FBtr0070610	12.9902	13.0509	12.9266	12.9721	13.0015	13.1755	13.1853	13.1583	13.0944	13.0978	12.5097	12.3206	12.6669	11.4788	12.6119	12.4556	12.6834	12.4323	12.2164	11.6232
									FBtr0070611	12.9524	12.9799	12.7562	12.8399	12.673	12.8165	12.8259	12.864	12.74	12.6965	12.537	12.096	12.2935	11.8373	12.5296	12.6173	12.6234	12.6552	12.2541	12.1544
									FBtr0070612	8.87171	8.9339	8.93098	8.87171	8.9448	8.87171	8.93269	8.87171	8.9386	8.93761	8.60443	8.67461	8.68039	8.71647	8.68205	8.60443	8.60443	8.682	8.60443	8.67941
									FBtr0070616	10.4539	10.2457	10.277	10.2144	10.097	10.1894	10.4032	10.3351	10.2714	10.2681	9.39773	9.48624	9.64551	9.27142	9.87411	9.78332	9.41918	9.43946	9.71071	9.3714
									FBtr0070617	8.87171	9.09569	9.06809	9.29948	8.87171	9.20532	9.03295	8.87171	9.17768	9.20695	9.10169	8.90154	8.60443	8.9401	8.90464	8.60443	8.60443	9.04179	8.84532	8.60443
									FBtr0070618	10.406	9.97448	10.3403	10.6888	10.2005	9.95485	10.4508	9.9402	10.6218	8.87171	10.375	9.93221	10.4618	10.5252	10.2501	10.5192	10.0725	10.4864	10.5867	10.7236
									FBtr0070625	9.54847	9.59988	9.54648	9.52492	9.55525	9.60137	9.55005	9.59976	9.52181	9.50559	9.41326	9.40887	9.48338	9.34589	9.44327	9.46147	9.39456	9.49223	9.44068	9.34646
									FBtr0070627	9.94283	10.0799	9.94582	9.84954	9.74228	9.82621	9.89409	9.83155	9.86673	10.0436	9.56321	9.23406	9.58474	9.36219	8.60443	9.49114	9.56528	9.41878	9.5749	9.56757
									FBtr0070638	9.30628	9.33531	9.25942	9.21605	9.19787	9.24834	9.28406	9.26571	9.34263	9.23786	9.02895	9.04201	8.99827	9.04146	9.0489	8.99489	9.07507	8.98349	9.05123	9.01389
									FBtr0070639	11.1105	11.0708	11.0007	11.0226	11.0163	10.9642	10.9626	11.062	11.2212	11.2899	10.145	10.0968	10.0769	10.2351	10.2226	9.82942	10.0457	9.87674	10.1053	9.98555
									FBtr0070640	8.87171	8.87171	8.95555	9.0184	8.87171	9.04658	8.87171	8.87171	8.87171	9.135	8.60443	8.60443	8.71207	8.69572	8.60443	8.60443	8.60443	8.79433	8.70748	8.73429
									FBtr0070641	10.6389	10.7016	10.8018	10.8839	10.7729	10.8267	10.6658	10.6329	11.0535	10.9032	10.2051	9.95648	10.2077	10.438	10.1219	9.96882	9.92683	9.91798	10.1233	10.2487
									FBtr0070642	9.06596	9.02425	8.99055	9.05145	8.9749	8.99575	8.87171	9.05672	9.02119	8.87171	8.7477	8.74625	8.71215	8.91974	8.79475	8.7698	8.79478	8.68198	8.60443	8.86385
									FBtr0070643	8.96388	8.95965	8.97432	9.01906	8.87171	8.87171	8.87171	8.87171	9.03557	8.87171	8.60443	8.70339	8.60443	8.60443	8.60443	8.60443	8.60443	8.7388	8.74968	8.60443
									FBtr0070644	9.74536	9.70184	9.67852	9.63471	9.64293	9.62508	9.65734	9.61273	9.59983	9.58665	9.62214	9.47487	9.52887	9.45982	9.55423	9.53056	9.60154	9.49202	9.53149	9.48456
									FBtr0070645	8.87171	8.87171	9.01679	8.99928	8.94485	8.94296	8.95794	9.10304	8.93862	8.87171	8.60443	8.60443	8.68039	8.78756	8.60443	8.60443	8.60443	8.60443	8.67712	8.67945
									FBtr0070647	8.87171	8.87171	8.87171	8.87171	8.87171	8.87171	8.87171	8.97042	8.87171	8.87171	8.60443	8.70358	8.60443	10.2304	8.68204	8.60443	8.60443	8.60443	9.46388	9.42814
									FBtr0070648	9.92201	10.0182	9.99128	9.95329	9.89458	9.94247	9.991	9.99306	9.97054	9.97663	9.48843	9.53251	9.59043	9.64921	9.55998	9.55251	9.57249	9.56528	9.61475	9.48166
									FBtr0070650	9.1904	8.87171	8.87171	9.06657	8.87171	8.87171	8.87171	9.08101	9.24926	9.1802	8.60443	8.60443	8.60443	8.60443	8.60443	8.60443	8.60443	8.60443	9.03885	8.84142
									FBtr0070651	8.87171	8.87171	8.87171	9.27411	8.87171	8.87171	8.87171	9.41826	8.87171	8.87171	8.60443	10.9851	9.28579	8.60443	9.01386	9.24458	9.27899	9.40456	8.60443	8.60443
									FBtr0070652	9.7911	9.72968	9.68211	9.66213	9.7623	9.76716	9.72594	9.75225	9.65388	9.79698	9.45531	9.66806	9.68999	9.50585	9.52692	9.51404	9.53971	9.50809	9.48973	9.44466
									FBtr0070654	8.87171	8.95966	8.87171	8.87171	8.94479	8.87171	8.93269	8.87171	8.87171	8.96492	8.67647	8.6747	8.60443	10.0433	8.68209	8.60443	8.60443	8.68202	9.3721	9.2895
									FBtr0070655	9.56677	9.6023	9.66665	9.70286	9.57991	9.61127	9.62937	9.57918	9.60359	9.55757	9.42795	9.23138	9.37389	9.31291	9.44231	9.40262	9.39674	9.47313	9.40879	9.41523
									FBtr0070657	8.93691	8.87171	8.87171	8.87171	8.87171	8.87171	8.87171	8.87171	8.87171	8.87171	8.67623	8.60443	8.60443	9.17328	8.60443	8.60443	8.67687	8.6823	8.60443	8.60443
									FBtr0070661	8.87171	8.87171	8.87171	8.87171	8.87171	8.94291	8.87171	8.87171	8.87171	8.87171	8.60443	8.60443	8.60443	10.0361	8.68216	8.60443	8.60443	8.60443	9.32922	9.26944
									FBtr0070663	8.87171	9.01076	9.0935	8.94509	8.87171	8.87171	8.95795	8.94157	8.87171	8.93766	8.67607	8.67509	8.68044	8.60443	8.68204	8.60443	8.67633	8.60443	8.67721	8.60443
									FBtr0070664	8.87171	8.87171	8.93094	8.87171	8.87171	8.87171	8.87171	8.87171	8.87171	8.87171	8.60443	8.60443	8.68036	8.60443	8.60443	8.60443	8.60443	8.60443	8.60443	8.60443
									FBtr0070665	8.87171	8.87171	8.87171	9.10443	9.03518	8.97249	8.87171	9.1834	8.87171	8.87171	8.79532	8.60443	8.60443	8.60443	8.73892	8.60443	8.79523	8.60443	8.73035	8.60443
									FBtr0070666	9.51756	9.53005	9.70849	9.83379	9.30279	9.29196	9.68373	9.95678	9.45862	9.87252	9.26775	9.33213	9.88856	9.89174	8.94216	9.1453	9.48033	9.17119	9.90644	9.55933
									FBtr0070667	9.34832	9.41422	9.48293	9.40008	9.33808	9.38291	9.41397	9.46014	9.37001	9.40799	9.16932	9.4309	9.22605	9.4133	9.14483	9.10944	9.08088	9.1764	9.29877	9.23602
									FBtr0070668	9.16957	8.87171	9.15555	9.06644	9.20611	9.22022	9.23165	9.30072	9.09343	8.87171	8.89256	8.60443	8.94359	8.60443	8.60443	8.84974	8.87401	8.73886	8.92907	8.85301
									FBtr0070669	9.70162	9.62736	9.67403	9.56752	9.6756	9.60146	9.6881	9.6281	9.69616	9.78834	9.17329	9.26063	9.37393	9.28042	9.28401	9.1403	9.20782	9.33302	9.29164	9.1911
									FBtr0070670	9.23253	9.12796	9.21172	9.10404	9.13476	9.1289	9.17008	9.1913	9.13886	9.19417	8.94862	8.98918	8.96026	9.30559	8.97599	8.99484	8.99792	8.9912	9.07416	9.08246
									FBtr0070671	9.61459	9.5272	9.48302	9.57882	9.60255	9.47633	9.59099	9.54273	9.56367	9.59502	9.27533	9.37899	9.3557	9.42527	9.36815	9.35808	9.32203	9.34874	9.38472	9.29361
									FBtr0070672	8.87171	8.87171	8.87171	8.87171	8.87171	8.87171	8.87171	8.94151	8.87171	8.87171	8.60443	8.60443	8.68038	8.60443	8.68206	8.7091	8.60443	8.60443	8.60443	8.60443
									FBtr0070674	8.87171	8.87171	8.93097	8.87171	8.94482	8.87171	8.87171	8.87171	8.87171	8.9376	8.60443	8.88416	8.60443	8.60443	8.68195	8.60443	8.60443	8.60443	8.60443	8.60443
									FBtr0070675	10.5836	10.4919	10.3163	10.4148	10.458	10.386	10.4524	10.4204	10.2885	10.2982	10.1348	10.007	10.0425	10.179	10.2817	10.2695	10.2858	10.3471	10.0758	10.1486
									FBtr0070676	9.32981	9.28759	9.32144	9.26688	9.24343	9.24819	9.30145	9.21314	9.32845	9.30243	9.13103	9.11336	9.22191	9.37445	9.13948	9.21037	9.2076	9.20618	9.25371	9.26536
									FBtr0070677	9.09619	9.03632	9.1014	9.0919	9.06471	9.12925	9.00813	9.10335	9.07213	9.01922	8.9248	8.8954	8.97624	8.9629	8.98403	8.98062	8.99763	8.95046	8.96778	8.97829
									FBtr0070678	9.4659	9.39698	9.52176	9.52354	9.35924	9.37963	9.4715	9.28387	9.447	9.4087	9.1798	9.17856	9.15501	9.2225	9.24917	9.18316	9.14973	9.16034	9.18771	9.25268
									FBtr0070679	8.87171	8.87171	8.87171	8.87171	8.87171	8.87171	8.87171	8.87171	8.93863	8.87171	8.60443	8.60443	8.60443	8.60443	8.60443	8.67847	8.60443	8.60443	8.60443	8.60443
									FBtr0070680	8.96386	9.22261	8.95549	9.05211	9.01797	8.97244	9.09964	9.06904	8.96634	9.11794	8.67665	8.90908	8.79036	8.66923	8.60443	8.78568	8.78109	8.77792	8.78236	8.7881
									FBtr0070681	9.03114	8.97942	9.10103	8.94536	8.99834	9.04625	9.033	8.87171	9.09342	9.04599	8.72935	8.67457	8.68041	8.82853	8.71423	8.70911	8.80829	8.7596	8.76695	8.81644
									FBtr0070682	9.94372	9.91997	9.87705	9.94039	9.85262	9.86251	9.88199	9.79682	9.83817	9.82915	9.74247	9.64391	9.60611	9.65553	9.70397	9.73313	9.69752	9.79376	9.64614	9.64197
									FBtr0070684	9.73508	9.74028	9.77315	9.69712	9.79268	9.78049	9.51467	9.54968	9.69106	9.80141	9.52689	9.61846	9.65549	9.47456	9.53304	9.57123	9.55762	9.62722	9.55964	9.47871
									FBtr0070686	9.54843	9.63947	9.60639	9.62501	9.57014	9.50042	9.59349	9.60297	9.62601	9.62328	9.36586	9.55163	9.3739	9.49452	9.36818	9.38532	9.15976	9.31292	9.39442	9.26955
									FBtr0070687	8.87171	8.87171	8.87171	8.87171	8.87171	9.07304	8.87171	8.87171	8.87171	9.05784	8.60443	8.60443	8.60443	9.22432	8.60443	8.60443	8.98515	8.93314	9.0793	9.26566
									FBtr0070688	8.87171	8.87171	8.87171	8.87171	8.87171	8.87171	8.93268	8.87171	8.87171	8.87171	8.60443	9.00574	8.60443	8.60443	8.71412	8.76971	8.60443	8.60443	8.60443	8.60443
									FBtr0070690	9.93292	9.9192	9.92731	9.91469	9.85937	9.87644	9.88102	9.87149	9.97936	9.853	9.92986	9.76437	9.7476	9.74681	9.78248	9.87632	9.79541	9.83675	9.72054	9.83916
									FBtr0070697	8.87171	8.87171	8.87171	8.87171	8.87171	8.87171	8.87171	8.87171	8.87171	8.93758	8.60443	8.7043	8.60443	9.90793	8.68207	8.60443	8.67638	8.68192	9.262	9.26456
									FBtr0070698	10.2596	10.2489	10.1557	10.1149	10.1448	10.2448	10.2166	10.2525	10.1094	10.2016	9.8514	9.82877	9.81399	9.74805	9.88714	9.98254	9.9266	10.1099	9.77518	9.9627
									FBtr0070699	9.21529	9.18826	9.26814	9.21625	9.18977	9.13821	9.15079	9.22011	9.24911	9.2006	9.02336	9.08861	9.01235	8.93377	8.90469	8.99495	8.97813	8.83702	9.02704	8.98583
									FBtr0070701	9.4539	9.42801	9.46605	9.5004	9.51238	9.49244	9.41734	9.49537	9.48047	9.49889	9.23668	9.49628	9.3446	9.37252	9.23505	9.44625	9.34596	9.29639	9.4316	9.34283
									FBtr0070702	9.77383	9.72109	9.80347	9.83411	9.87058	9.83341	9.80221	9.87969	9.8542	9.89997	9.76591	9.77136	9.6246	9.77389	9.69544	9.78137	9.63779	9.7418	9.71248	9.68431
									FBtr0070704	8.98441	8.9795	8.97445	8.99923	8.87171	8.87171	8.87171	8.87171	8.98762	8.87171	8.60443	8.72609	8.73599	8.93971	8.60443	8.60443	8.72922	8.89417	8.60443	8.60443
									FBtr0070706	11.3405	11.3568	11.1998	11.2616	11.1086	11.2767	11.2598	11.2397	11.3592	11.3172	11.2633	11.0349	11.1337	11.2744	11.1711	11.288	11.2553	11.2162	11.1615	11.2274
									FBtr0070707	9.20321	9.18818	9.32116	9.26043	9.37596	9.26723	9.22641	9.25306	9.34746	9.36245	9.11236	9.20675	9.12244	9.15092	9.18672	9.15999	9.05323	9.17124	9.10555	9.1107
									FBtr0070708	10.894	10.9668	10.88	10.8855	11.0398	11.0497	11.1053	11.1937	10.9009	11.0084	10.8313	11.0329	10.879	10.5309	10.8501	10.7301	10.9443	10.6711	10.9434	10.3007
									FBtr0070709	8.87171	8.87171	8.87171	9.68495	9.22938	8.87171	8.87171	8.87171	8.87171	8.87171	8.60443	8.60443	8.60443	8.60443	8.60443	8.60443	8.60443	9.67492	8.60443	9.9707
									FBtr0070710	9.51397	9.41783	9.52622	9.44764	9.56998	9.43427	9.30567	9.4007	9.40803	9.47854	9.28951	9.36475	9.19866	9.14665	9.33741	9.17413	9.31128	9.09897	9.08469	9.23158
									FBtr0070711	9.74821	9.7833	9.80391	9.849	9.68801	9.9229	9.93356	9.76539	9.89118	9.85243	9.67994	9.82552	9.66334	9.66727	9.95861	9.72746	9.83647	9.7928	9.68897	9.67217
									FBtr0070712	8.87171	8.93388	8.87171	8.87171	8.87171	8.87171	8.87171	8.87171	8.87171	8.87171	8.70636	8.70374	8.60443	10.2212	8.71425	8.70911	8.7064	8.68204	9.48467	9.41224
									FBtr0070713	8.87171	8.87171	8.87171	8.87171	8.87171	8.87171	8.87171	8.87171	8.87171	9.13485	8.60443	8.60443	8.77417	8.60443	8.91435	8.60443	8.60443	8.60443	8.60443	8.60443
									FBtr0070714	8.87171	8.87171	8.87171	8.99936	8.87171	8.87171	8.87171	8.87171	8.87171	8.87171	8.60443	8.60443	8.60443	8.60443	8.60443	8.8137	8.60443	8.80968	8.60443	8.60443
									FBtr0070717	8.87171	8.87171	8.87171	8.87171	8.87171	8.87171	8.93267	8.94152	8.87171	8.87171	8.60443	8.7614	8.60443	9.94105	8.68203	8.60443	8.60443	8.60443	9.24927	9.25234
									FBtr0070721	8.93677	8.87171	9.08525	8.9758	8.87171	8.94303	8.87171	8.97047	8.87171	8.93762	8.60443	8.60443	8.60443	8.69601	8.68214	8.60443	8.60443	8.60443	8.60443	8.60443
									FBtr0070723	9.40551	9.28752	9.59257	9.77381	9.43918	9.57773	9.53401	9.35336	9.57596	9.49561	9.22428	9.27153	9.37753	9.76984	9.07475	9.35104	9.20359	9.33696	9.71514	9.63028
									FBtr0070724	9.42142	9.36678	9.17328	9.54117	9.62694	8.87171	9.39346	9.50654	9.3831	9.54711	9.29438	9.39585	9.1278	9.21798	9.21614	9.28086	9.14135	8.60443	9.18203	9.00718
									FBtr0070725	8.87171	8.95964	8.87171	8.9993	9.01796	9.01414	9.03296	8.97043	8.93862	8.96487	8.60443	8.8566	8.60443	8.66922	8.60443	8.67846	8.72937	8.75961	8.67711	8.67945
									FBtr0070735	8.87171	8.87171	8.87171	8.87171	8.87171	8.87171	8.87171	8.9415	8.87171	8.93759	8.60443	8.60443	8.6805	8.60443	8.68212	8.67842	8.67647	8.60443	8.60443	8.60443
									FBtr0070739	9.05591	9.05815	8.87171	9.01904	9.14505	9.09681	9.03298	8.87171	9.04867	8.98581	8.82089	8.88412	8.85604	8.87122	9.03516	9.00866	8.78108	8.83708	8.80985	8.81646
									FBtr0070741	9.05529	9.12798	9.06835	9.03604	9.05052	9.10842	9.0211	9.06924	9.10313	9.03321	8.76512	8.79085	8.79063	9.74973	8.86177	8.86044	8.78081	8.88371	9.226	9.1719
									FBtr0070748	9.83694	9.74536	9.86328	9.80451	9.74043	9.74065	9.76087	9.76119	9.75485	9.76252	9.5575	9.48564	9.5271	9.71643	9.57517	9.63877	9.40546	9.49464	9.58974	9.58836
									FBtr0070749	9.12233	9.05835	9.92997	9.41293	8.99803	9.13912	9.35018	9.36862	8.87171	9.28256	8.76494	8.60443	8.99959	8.84591	8.60443	8.60443	8.60443	8.60443	8.81086	8.60443
									FBtr0070751	9.4876	9.44486	9.43681	9.45204	9.48731	9.44323	9.52315	9.40526	9.3829	9.48898	9.08556	9.14114	9.08889	9.05094	9.06846	9.19704	9.04135	9.06163	9.01461	9.07674
									FBtr0070752	8.87171	8.87171	8.87171	8.87171	9.09093	8.87171	9.05455	9.08103	8.87171	8.87171	8.82072	9.12142	8.83208	8.60443	8.60443	8.60443	8.82063	8.60443	8.60443	8.60443
									FBtr0070753	9.30215	8.87171	8.87171	8.87171	8.87171	9.14734	8.87171	9.13264	8.87171	8.87171	8.60443	8.60443	8.60443	9.13196	8.60443	8.60443	8.60443	8.60443	8.60443	8.88486
									FBtr0070756	9.47386	9.4482	9.43387	9.43808	9.35966	9.33774	9.4371	9.41856	9.42003	9.40835	9.14963	9.11385	9.17964	9.17916	9.19692	9.13517	9.17294	9.22525	9.20027	9.19564
									FBtr0070758	8.98451	8.87171	8.87171	8.87171	8.94486	8.87171	8.93272	8.97049	8.87171	8.87171	8.78104	8.76119	8.75633	10.5163	8.80972	8.60443	8.74864	8.79442	9.65009	9.50253
									FBtr0070762	9.07744	8.87171	9.17906	8.87171	9.14492	9.17359	9.16367	9.22688	8.87171	9.26588	8.60443	8.84691	8.60443	8.60443	8.60443	8.60443	8.60443	8.82361	8.79654	8.81629
									FBtr0070763	9.26115	9.25402	9.34744	9.23894	9.25751	9.2202	9.30564	9.27763	9.27737	9.28714	9.04149	9.17086	9.1003	9.34302	8.9992	9.04688	9.07532	9.02096	9.14548	9.14738
									FBtr0070764	8.87171	9.07785	8.99028	9.10398	9.09061	9.08569	8.87171	9.08109	9.1847	9.08002	8.76514	9.48396	8.81922	8.60443	8.77794	8.95053	8.60443	8.93271	8.86639	8.89425
									FBtr0070772	8.87171	8.87171	8.87171	8.87171	9.03518	8.87171	8.87171	9.06905	8.87171	9.00345	8.60443	8.60443	8.60443	8.60443	8.60443	8.60443	8.60443	8.60443	8.76683	8.60443
									FBtr0070775	9.22174	9.05817	8.87171	8.87171	9.03521	8.87171	9.13013	8.87171	8.87171	9.01901	8.60443	8.60443	8.60443	8.60443	8.60443	8.60443	8.72942	8.60443	8.60443	8.60443
									FBtr0070776	9.02989	9.01101	9.19679	9.13566	9.03442	9.01497	9.08344	9.06939	9.00536	8.93779	8.96756	9.29919	8.8199	8.98419	8.73893	8.78552	8.76524	8.82327	8.89592	8.77189
									FBtr0070777	13.05	13.4895	13.2504	13.3108	13.6874	13.5686	13.6077	13.5907	13.3183	13.6216	13.1745	13.3534	13.4627	12.5453	12.5994	12.0949	13.0323	12.4777	12.9895	12.8768
									FBtr0070780	9.97059	9.92591	9.96608	10.0204	9.97866	9.91972	9.96069	9.92612	9.95901	9.91247	10.0355	9.79422	9.82217	9.79214	9.81853	9.78504	9.811	9.73159	9.77683	9.75482
									FBtr0070782	9.21549	9.16946	9.3056	9.16584	9.18986	9.2545	9.23667	9.19858	9.17777	9.2871	8.78106	8.86647	8.8982	8.9698	8.86165	8.89069	8.82065	8.89438	8.93691	8.81644
									FBtr0070783	12.5613	12.6955	12.5651	12.5667	12.497	12.4592	12.5072	12.4698	12.4552	12.3104	12.2453	11.8144	11.9454	11.6911	12.1101	12.0328	12.1543	11.9571	11.8951	11.9729
									FBtr0070784	8.87171	8.87171	8.87171	8.87171	8.87171	9.04623	9.04404	8.87171	9.04851	8.87171	8.60443	8.726	8.60443	8.76285	8.60443	8.60443	8.87379	8.60443	8.60443	8.788
									FBtr0070785	9.23311	9.18827	9.26375	9.20835	9.27745	9.29221	9.26578	9.28936	9.21207	9.29738	9.0109	9.00653	8.96797	8.92739	8.9145	9.00182	8.85394	9.04852	9.05104	9.02066
									FBtr0070794	9.22758	9.28286	9.20619	9.23169	9.20615	9.17356	9.3056	9.19856	9.1629	9.41589	8.85414	9.04051	8.88824	8.87883	8.82386	8.81365	8.80832	8.73883	8.8341	8.60443
									FBtr0070795	10.3688	10.3888	10.6944	10.5578	10.4475	10.3838	10.5368	10.353	10.5827	10.5435	10.0462	10.0762	10.1088	10.1991	10.0614	10.114	10.0235	10.0593	10.0766	10.1013
									FBtr0070797	10.9279	11.4172	10.9978	10.9001	10.9394	11.1411	10.9805	10.8211	10.6506	10.9526	10.0931	10.0172	10.0897	10.2907	10.0615	10.2432	9.78273	9.98641	9.81352	10.0592
									FBtr0070798	9.16241	9.18208	9.19022	9.14686	8.87171	9.18989	9.18797	9.13265	9.13896	9.16593	8.93431	9.10285	8.79042	9.02754	8.96771	8.93478	8.92635	8.60443	8.96705	8.99307
									FBtr0070799	9.12369	9.41423	9.51285	9.09252	9.48347	9.42495	9.35352	9.42262	9.23726	9.57151	8.60443	9.09244	8.98303	8.60443	8.60443	8.60443	9.11677	8.87284	9.23296	8.60443
									FBtr0070800	10.5389	10.4323	10.0568	11.2046	8.87171	8.87171	9.75987	8.87171	9.56686	8.87171	11.0885	10.3051	11.0115	10.7424	11.0009	10.5669	10.8373	11.0248	10.8691	10.7477
									FBtr0070801	13.1767	13.1516	13.3161	13.3789	13.2037	13.094	13.1508	12.9354	13.1597	12.8526	13.37	12.7421	13.0104	13.1181	13.2053	13.3129	13.0582	13.1064	13.0977	13.1503
									FBtr0070802	8.98442	8.87171	8.93106	8.87171	8.94486	8.87171	8.87171	8.87171	8.87171	8.87171	8.60443	8.60443	8.60443	8.73393	8.60443	8.60443	8.60443	8.60443	8.60443	8.71062
									FBtr0070804	9.27158	9.10422	9.24094	9.28027	9.27744	9.10803	8.97733	9.10313	8.96631	9.06932	8.98478	9.20823	9.03281	8.93374	9.2163	9.2277	8.94191	9.08069	8.89491	9.01393
									FBtr0070806	9.82572	9.78141	9.67845	9.7649	9.69094	9.92107	9.85666	9.85751	9.75301	9.74764	9.25921	9.08399	9.23538	9.00721	9.20669	9.12501	9.20339	9.18639	9.26543	9.16719
									FBtr0070807	9.19023	8.87171	9.19026	8.87171	9.12481	8.87171	8.87171	9.18347	9.24333	8.87171	8.92657	8.91733	8.60443	8.99725	8.60443	9.00191	8.60443	8.60443	8.60443	8.60443
									FBtr0070808	9.01702	8.97946	8.97442	8.94528	8.97504	9.01445	9.07389	8.9927	8.87171	8.87171	8.80783	8.96905	8.80539	8.60443	8.60443	8.8262	8.79495	8.77779	8.78255	8.78798
									FBtr0070809	10.548	10.7483	10.6242	10.7743	10.8808	10.9296	10.679	10.7556	10.7727	10.6767	10.6996	10.5562	10.6991	10.4556	10.5769	10.6039	10.8819	10.6316	10.7412	10.7005
									FBtr0070814	8.87171	8.87171	8.87171	8.87171	8.87171	8.87171	8.87171	8.97046	8.96631	8.87171	8.60443	10.3211	8.73597	8.77558	8.68206	8.60443	8.70639	8.71414	8.60443	8.60443
									FBtr0070815	8.87171	8.9339	8.95564	8.87171	8.87171	8.87171	8.93272	8.87171	8.96606	8.87171	8.79322	8.82879	8.7566	8.60443	8.68204	8.73233	8.60443	8.73843	8.70749	8.73403
									FBtr0070817	8.87171	8.87171	8.87171	8.94542	8.87171	8.87171	8.87171	8.87171	8.87171	8.87171	8.60443	8.80239	8.60443	8.60443	8.60443	8.60443	8.6765	8.60443	8.60443	8.60443
									FBtr0070820	8.87171	8.87171	8.87171	8.87171	8.87171	8.87171	8.93268	8.87171	8.87171	8.87171	8.60443	8.60443	8.60443	9.65495	8.60443	8.60443	8.60443	8.60443	9.17909	9.15755
									FBtr0070821	10.0287	10.1517	10.1568	10.0634	10.4201	10.3028	10.2184	10.2816	10.3171	10.1343	10.1393	10.1856	10.1611	10.4462	9.90301	9.64192	9.92978	9.93444	10.3184	9.95237
									FBtr0070823	12.4145	12.5149	12.1825	12.3027	12.3397	12.3932	12.4089	12.5105	12.1505	12.2426	11.9705	11.9781	11.9698	11.3876	11.9215	11.8556	11.9933	11.9426	11.7081	11.4649
									FBtr0070824	8.93677	9.1425	9.1494	9.03624	8.9983	8.97259	9.02107	8.97049	8.93861	8.87171	8.60443	8.76136	8.68039	8.88589	8.68204	8.70903	8.60443	8.71409	8.70723	8.60443
									FBtr0070825	9.09701	9.05818	9.08523	9.05199	9.0179	9.12847	9.13013	9.04269	9.08311	9.0998	8.83228	8.94738	8.81917	8.90756	8.79453	8.67845	8.76563	8.88385	8.86629	8.87453
									FBtr0070826	9.32113	9.2782	9.35097	9.31801	9.38104	9.34246	9.29708	9.3171	9.2774	9.34482	9.08629	9.19925	9.25256	9.05596	9.10518	9.02821	9.1412	9.09303	9.13084	9.09966
									FBtr0070827	9.22134	9.22273	9.43366	9.17474	9.34899	9.42087	9.26109	9.30071	9.17774	9.30237	8.90118	9.29294	9.0709	8.78739	8.98382	8.86053	8.97118	9.05515	8.94481	8.86395
									FBtr0070828	9.16956	9.04754	8.87171	8.87171	8.87171	8.87171	8.87171	9.08106	8.87171	9.18719	8.60443	8.92509	8.81903	9.86614	8.60443	8.60443	8.60443	8.60443	9.33423	9.05249
									FBtr0070829	9.22158	9.21717	9.25466	9.18363	9.23644	9.19768	9.23666	9.22004	9.23113	9.18024	8.99188	9.09289	9.05843	9.11583	9.07471	8.988	9.06995	9.08694	9.13084	9.11067
									FBtr0070830	9.85886	9.81442	9.74919	9.84144	9.77326	9.8979	9.85126	9.88215	9.83049	9.84614	9.55744	9.66932	9.62495	9.70292	9.55702	9.61229	9.66027	9.67466	9.65483	9.56476
									FBtr0070832	9.30063	9.27854	9.25975	9.2233	9.31414	9.22111	9.29301	9.30662	9.30852	9.17354	8.89128	8.87752	8.89862	8.83701	8.90484	8.92628	8.87354	8.90431	8.88611	8.93903
									FBtr0070836	9.65386	9.64196	9.52881	9.48744	9.91821	9.75984	9.66622	9.35835	9.57896	9.47506	9.5312	9.48705	9.45846	9.81688	10.0386	9.85167	9.2363	9.82844	9.51504	9.72823
									FBtr0070837	10.7112	10.7189	10.5304	10.5226	10.7985	10.731	10.737	10.7715	10.7709	10.6646	10.514	10.3806	10.405	10.1748	10.4475	10.443	10.5175	10.3708	10.3187	10.2967
									FBtr0070839	9.90502	9.97466	9.93266	10.0021	9.72142	9.68349	9.68815	9.85278	9.69611	9.8807	9.65081	9.63763	9.5079	9.48531	9.5452	9.73187	9.58233	9.67202	9.63396	9.33172
									FBtr0070840	9.34549	9.24943	9.31849	9.32227	9.28293	9.20684	9.27088	9.24731	9.28238	9.30312	9.11332	9.13224	9.01319	9.13302	9.03558	9.1966	9.19376	9.17567	9.21436	9.23543
									FBtr0070841	9.2394	8.87171	8.87171	8.87171	8.87171	8.87171	9.06443	9.11333	8.87171	8.87171	8.60443	8.60443	8.60443	8.60443	8.60443	8.60443	8.60443	8.8616	8.60443	8.60443
									FBtr0070843	9.32572	9.35912	9.30955	9.32394	9.38103	9.29196	9.28395	9.38689	9.34277	9.35376	8.92647	9.11701	8.95991	8.92108	8.95089	8.86056	8.9343	8.90452	8.89479	8.7721
									FBtr0070844	10.3539	10.1817	10.3643	10.1055	10.2022	10.3856	10.2584	10.302	10.2337	10.3378	9.91663	10.3923	10.4082	9.55442	10.1717	9.64197	9.90221	9.99586	10.095	9.8025
									FBtr0070845	8.87171	9.1123	9.31736	9.61809	9.68192	8.87171	9.30559	9.43964	8.87171	9.60925	9.6188	9.31566	9.48627	9.5903	8.60443	8.60443	8.60443	8.60443	9.43449	8.60443
									FBtr0070846	10.0606	10.0556	9.96542	9.94626	9.97939	10.0394	10.0883	10.0743	9.91118	9.92905	9.67771	9.60643	9.72606	9.58015	9.66233	9.56848	9.76857	9.67459	9.655	9.63024
									FBtr0070847	9.73982	9.72328	9.61309	9.64892	9.69144	9.67394	9.69448	9.72307	9.64565	9.66081	9.48366	9.50611	9.53699	9.36482	9.40126	9.44011	9.39156	9.3603	9.38463	9.42215
									FBtr0070848	9.37307	9.41442	9.43072	9.37905	9.38588	9.38842	9.33429	9.41851	9.39975	9.42771	9.0908	9.08406	9.03287	9.099	9.19688	9.12501	9.02946	9.13349	9.03932	9.03375
									FBtr0070849	10.4097	10.4567	10.5634	10.5898	10.5055	10.3709	10.3911	10.3701	10.5311	10.3487	10.2964	10.0389	10.0772	10.115	10.2011	10.0866	10.1505	10.024	10.1233	10.1573
									FBtr0070850	8.96363	8.99619	8.97449	8.97576	8.87171	8.87171	8.87171	8.97057	8.87171	8.87171	8.83232	8.60443	8.60443	8.84667	8.60443	8.60443	8.60443	8.60443	8.60443	8.73464
									FBtr0070851	8.87171	9.03611	8.87171	8.87171	8.87171	8.97259	9.04402	9.02775	9.03531	8.87171	8.60443	8.80328	8.71187	8.89286	8.79443	8.78545	8.85359	8.60443	8.88568	8.60443
									FBtr0070852	9.42704	9.41808	9.42178	9.49092	9.41992	9.35918	9.46839	9.48434	9.44328	9.42031	9.23452	9.32277	9.28274	9.21298	9.23995	9.24015	9.18586	9.30434	9.26207	9.21821
									FBtr0070858	9.2276	8.87171	9.06817	9.019	9.14503	8.87171	9.0546	8.87171	9.04868	9.19398	8.80836	9.01195	8.99802	8.79858	8.77797	8.90912	8.97824	8.95074	8.86624	8.73433
									FBtr0070860	8.87171	8.87171	8.87171	8.87171	8.87171	8.87171	9.17602	8.87171	8.87171	8.87171	8.60443	8.60443	8.98337	9.40511	8.60443	8.60443	8.60443	8.60443	9.02086	9.08833
									FBtr0070861	10.8741	11.0009	10.8379	10.8331	10.8492	10.9473	10.8997	10.9302	10.9542	10.915	11.0394	10.4766	10.6029	10.2491	10.8208	10.6392	10.7749	10.6459	10.4882	10.4746
									FBtr0070862	9.06659	9.12792	9.10868	9.14659	9.13483	9.09725	9.05461	9.15932	9.09334	9.09022	9.10075	8.99506	8.99831	9.14615	9.01411	9.08191	9.03532	9.02084	8.98153	9.01387
									FBtr0070863	11.4249	11.512	11.194	11.1886	11.0812	11.0454	11.1035	11.1281	10.8858	10.8969	10.5193	10.2608	10.3405	9.92442	10.6666	10.5632	10.6845	10.6652	10.4431	10.4384
									FBtr0070864	11.3396	11.0261	10.8927	10.9542	10.5022	10.6373	10.9496	10.6171	11.0173	10.9914	10.044	10.0706	9.80917	9.56531	10.1117	10.523	10.2279	10.5536	9.93036	10.2064
									FBtr0070865	9.09716	9.10416	9.14923	8.87171	8.87171	8.87171	8.87171	8.99263	8.87171	8.87171	9.04764	9.08261	9.05833	9.00246	9.04871	8.97358	8.60443	8.60443	8.9446	8.60443
									FBtr0070866	10.3833	10.2335	10.3605	10.1823	10.1067	10.2209	10.4183	10.2771	10.2659	10.2546	9.82934	10.0406	9.93879	9.5624	9.8741	9.88054	10.0842	10.0032	9.90297	9.79825
									FBtr0070867	9.17597	9.21735	9.2316	9.13656	9.0782	9.3433	9.25643	9.15079	9.25482	9.18047	8.93348	9.04805	9.02634	9.02687	8.9917	9.00847	8.92608	8.9674	9.02736	8.99297
									FBtr0070872	9.0173	9.1424	8.9902	9.324	9.22913	9.14734	9.00803	9.12318	9.19197	9.33569	8.83246	8.99974	9.03926	8.71661	8.60443	8.76991	8.83237	8.92387	8.60443	8.77212
									FBtr0070873	9.62822	9.60743	9.59006	9.55253	9.72469	9.74017	9.54737	9.65816	9.61749	9.61764	9.50554	9.66832	9.68275	9.43976	9.53907	9.59717	9.63299	9.60525	9.41624	9.81503
									FBtr0070874	10.6459	10.5259	10.4851	10.5343	10.5926	10.626	10.5595	10.5473	10.6375	10.4355	10.3943	10.1364	10.2432	10.03	10.2813	10.4578	10.3559	10.392	10.1252	10.0525
									FBtr0070875	8.87171	8.87171	8.87171	8.87171	8.87171	8.87171	8.87171	9.02779	9.12162	9.01902	8.60443	8.72604	8.84434	8.60443	8.60443	8.60443	8.74845	8.7777	8.85593	8.98547
									FBtr0070877	11.3217	11.4804	11.3169	11.3829	11.358	11.3428	11.3207	11.3873	11.4914	11.3277	11.0257	10.82	10.8219	10.794	11.0868	10.8779	11.01	10.8266	10.7916	10.8432
									FBtr0070878	9.24451	9.33523	9.22158	9.27367	9.38597	9.37357	9.12289	9.37289	9.13048	9.28201	8.7486	8.60443	8.77435	8.60443	8.60443	8.73265	8.70644	8.60443	8.67719	8.67947
									FBtr0070879	10.8827	11.0175	11.072	10.9362	10.5356	10.7397	10.9172	10.5175	10.5917	11.0704	9.55173	9.34932	9.57138	9.28012	9.65975	9.67749	9.42198	9.54155	9.51782	9.7006
									FBtr0070880	9.19613	9.14239	9.24554	8.87171	8.87171	9.17379	9.13007	9.10307	8.87171	8.87171	8.60443	8.72603	8.60443	8.60443	8.68202	8.60443	8.67646	8.71405	8.60443	8.60443
									FBtr0070881	10.3388	10.4913	10.4277	10.4648	10.1979	10.2993	10.3632	10.27	10.3023	10.3839	9.70747	9.69403	9.63566	9.3718	9.59744	9.61466	9.64853	9.47269	9.50705	9.56191
									FBtr0070884	9.75981	9.84262	9.88264	9.83102	9.75071	9.77023	9.76996	9.79052	9.82615	9.81021	9.44889	9.46505	9.55152	9.51196	9.46011	9.52794	9.39764	9.6217	9.4614	9.5729
									FBtr0070886	9.14705	9.1696	9.18496	9.12622	9.27721	9.21336	9.22656	9.15934	9.13888	9.08008	8.94877	9.11907	8.98356	8.9635	9.23527	9.19695	8.90965	9.23452	8.93725	9.10504
									FBtr0070887	9.3336	9.48629	9.48649	9.42351	9.59815	9.45258	9.42422	9.44427	9.31856	9.37159	9.54441	9.45269	9.37826	9.38882	9.69097	9.64151	9.45085	9.55015	9.3215	9.36409
									FBtr0070888	8.96391	8.87171	8.87171	8.87171	8.87171	8.87171	8.87171	8.87171	8.87171	8.87171	8.60443	9.3121	8.60443	8.60443	8.60443	8.60443	8.60443	8.60443	8.60443	8.6793
									FBtr0070889	9.23864	9.19442	9.24584	9.21613	9.09081	8.87171	9.24681	9.2203	9.24323	9.23797	8.82025	8.82667	8.60443	9.6736	8.99166	8.91783	8.60443	8.87284	9.35567	9.13705
									FBtr0070890	8.87171	8.95965	8.87171	8.9758	8.94481	8.94301	8.99364	9.01132	8.87171	8.9649	8.60443	8.90145	8.73589	8.6691	8.60443	8.60443	8.60443	8.60443	8.60443	8.60443
									FBtr0070891	8.87171	8.87171	8.87171	8.87171	8.87171	8.87171	8.93268	8.87171	8.87171	8.87171	8.60443	8.99976	8.60443	8.74911	8.60443	8.60443	8.60443	8.60443	8.60443	8.67941
									FBtr0070892	8.87171	8.95963	9.05893	8.9993	8.87171	8.87171	8.9773	8.97043	8.87171	8.93759	8.60443	8.72566	8.7118	8.74923	8.60443	8.60443	8.60443	8.71417	8.73026	8.60443
									FBtr0070894	9.39728	9.35534	9.35835	9.38426	9.39094	9.40268	9.40737	9.4185	9.38716	9.42388	9.19873	9.15449	9.21278	9.23982	9.22111	9.17409	9.20758	9.2253	9.22549	9.26123
									FBtr0070895	9.34646	9.33961	9.35885	9.38861	9.3021	9.32762	9.39032	9.39659	9.32822	9.33166	9.17532	9.13463	9.06531	9.4156	9.08744	9.1248	9.17686	9.1861	9.17882	9.26513
									FBtr0070896	10.2172	10.1367	10.1683	10.1702	10.2638	10.3078	10.2278	10.2783	10.1814	10.3794	9.65933	10.102	10.0842	9.73789	9.94471	9.80412	9.92514	9.93072	9.97482	9.9361
									FBtr0070897	9.5595	9.45792	9.54436	9.45642	9.51996	9.5204	9.5887	9.55345	9.54129	9.55069	9.31384	9.3904	9.39896	9.20684	9.34536	9.32222	9.4187	9.44264	9.31035	9.33163
									FBtr0070898	9.1396	9.11237	9.15559	9.11558	9.06499	9.15661	9.17613	9.14186	9.13047	9.17327	8.88308	8.77637	8.88832	8.60443	8.77797	8.83821	8.79504	8.97553	8.92083	8.8292
									FBtr0070899	9.33488	9.23866	9.27666	9.23168	9.29041	9.29191	9.23158	9.24672	9.22491	9.36682	8.91841	9.14428	9.13861	9.22757	8.99916	8.93481	9.0416	9.09905	9.13571	9.12145
									FBtr0070900	9.38085	9.35149	9.38608	9.39926	9.89387	9.56466	9.5177	9.36343	9.34723	9.28218	9.07969	9.12839	8.89844	9.10279	9.52114	9.35434	8.8432	9.11063	9.10098	9.16221
									FBtr0070903	8.87171	9.05809	8.87171	8.87171	8.87171	8.87171	8.87171	8.87171	8.87171	8.96487	8.60443	8.60443	8.60443	8.60443	8.60443	8.60443	8.60443	8.60443	8.60443	8.67946
									FBtr0070904	8.87171	8.87171	9.02849	9.06636	9.30872	9.07331	8.87171	8.87171	8.98756	8.87171	9.0171	9.23536	9.01236	8.86296	9.03525	9.10398	8.85392	9.00639	8.93703	8.60443
									FBtr0070905	10.0066	9.96984	9.89864	9.85929	9.85514	9.93164	9.97889	9.95488	9.91712	9.9996	9.72949	9.77934	9.8065	9.54151	9.74942	9.71188	9.6934	9.85012	9.77184	9.69831
									FBtr0070906	8.87171	8.87171	8.87171	8.87171	8.87171	9.01408	8.87171	8.87171	8.87171	8.87171	8.60443	8.60443	8.60443	9.41064	8.60443	8.60443	8.60443	8.60443	8.84538	8.90405
									FBtr0070907	12.3822	12.3697	12.2035	12.1434	12.2799	12.5196	12.4445	12.3825	12.0944	12.3376	11.4327	11.8064	11.7688	11.1007	11.9934	12.138	12.0221	12.4045	11.5938	11.6946
									FBtr0070909	9.41731	9.12779	8.87171	8.87171	8.87171	9.23417	8.87171	8.87171	9.51512	9.24918	9.67477	8.60443	9.3448	9.64083	9.27558	8.60443	9.17803	9.90495	8.60443	10.4408
									FBtr0070910	10.8846	11.0304	10.9658	11.0205	11.2371	11.0842	11.0963	10.9992	10.979	11.0312	10.8471	11.0631	11.0375	10.6275	10.7679	10.7258	10.9484	10.3924	11.0818	10.2154
									FBtr0070912	9.46737	9.51583	9.46339	9.43832	9.43443	9.46856	9.49196	9.5105	9.4161	9.48893	9.29296	9.19633	9.21731	9.2588	9.17668	9.16466	9.22821	9.24839	9.27305	9.21837
									FBtr0070913	9.39703	9.35539	9.61594	9.66115	9.22883	9.20578	9.53687	9.53243	9.3137	9.50593	9.25876	9.56877	9.91284	10.0242	8.99929	9.01514	9.49354	9.11646	9.8657	9.56184
									FBtr0070914	9.4397	9.44467	9.40526	9.48784	9.45743	9.5118	9.42721	9.48383	9.46604	9.45347	9.14155	9.25986	9.19842	9.18709	9.22568	9.18352	9.117	9.16076	9.23322	9.23168
									FBtr0070915	13.0461	12.9948	12.9163	12.8915	13.1614	13.033	13.1186	12.8407	12.8241	12.8729	13.065	12.8549	12.785	12.522	12.8424	12.7618	12.9064	12.8426	12.8938	12.6433
									FBtr0070916	10.4425	10.3125	10.3328	10.3363	10.2959	10.1366	10.465	10.4628	10.1284	10.3541	9.93098	9.86403	9.85162	9.77893	9.98199	9.98939	10.0216	10.0425	9.90815	9.74587
									FBtr0070918	9.30167	9.28298	9.2895	9.26006	9.35977	9.28021	9.37584	9.33312	9.24908	9.34949	8.94167	9.01871	8.97579	8.9273	8.8617	8.99493	8.96403	9.09292	9.01459	8.98581
									FBtr0070921	9.91017	9.9138	9.7419	9.90109	9.78946	9.87543	9.62737	9.89123	9.81722	9.73112	9.48213	9.60276	9.70979	9.55144	9.71319	9.24447	9.75621	9.63237	9.66214	9.2529
									FBtr0070922	9.17642	9.16298	9.25021	9.17474	9.23632	9.27388	9.23163	9.24031	9.17039	9.23183	8.99154	8.95462	8.86734	9.14288	8.87308	8.96614	8.92629	8.84957	8.98131	8.9474
									FBtr0070924	9.51852	9.55836	9.54744	9.64372	9.50731	9.71749	9.54513	9.55728	9.54424	9.39261	9.4512	9.54554	9.28707	9.40084	9.43692	9.42075	9.49281	9.59051	9.42085	9.49028
									FBtr0070925	9.26104	9.22273	9.24559	9.32962	9.27091	9.35322	9.26578	9.23371	9.20549	9.34494	9.00458	9.11293	9.08879	9.11151	8.96776	9.04072	9.04145	9.13908	9.22118	9.1214
									FBtr0070926	8.98422	9.06835	9.04957	9.09214	9.01776	9.07357	9.02109	9.06922	8.96628	8.96497	8.84275	8.79071	8.83236	10.67	8.8098	8.8382	8.78084	8.91417	9.62775	9.70733
									FBtr0070930	9.55457	9.45125	9.48303	9.45247	9.53615	9.37818	9.53668	9.44384	9.50494	9.62873	8.60443	9.38786	9.21235	9.21417	9.08703	9.17407	9.10166	8.60443	9.24127	9.21831
									FBtr0070933	12.3721	12.6689	12.4797	12.5918	12.5229	12.8605	12.2701	12.7428	12.6303	12.5148	12.9641	12.9052	12.922	12.6125	12.4697	12.6543	12.9684	12.8213	13.0027	12.4805
									FBtr0070937	9.7392	9.97302	9.85834	9.64855	9.7185	9.79649	10.0104	9.83174	10.1163	9.83997	9.86596	9.56419	9.79351	9.74685	9.88872	9.9103	10.0183	9.99198	9.74914	10.1183
									FBtr0070938	10.603	10.6967	10.578	10.6177	10.6745	10.7146	10.6096	10.6087	10.5646	10.6298	10.4393	10.3484	10.4429	10.0206	10.2383	10.1932	10.3945	10.0324	10.3702	10.0174
									FBtr0070943	8.96352	8.97946	8.93103	8.94521	8.87171	8.94314	8.95797	8.87171	8.87171	9.00357	8.67628	8.70409	8.68046	8.7752	8.68208	8.76973	8.60443	8.60443	8.73046	8.60443
									FBtr0070944	8.87171	8.87171	8.87171	8.87171	8.97518	8.87171	8.87171	8.87171	8.87171	8.87171	8.60443	8.60443	8.60443	9.97121	8.60443	8.60443	8.67654	8.75965	9.32923	9.29394
									FBtr0070945	9.59254	9.7589	9.72216	9.60779	9.6821	9.76183	9.73004	9.7039	9.65931	9.68654	9.66332	9.63585	9.57923	9.62931	9.57442	9.48237	9.58519	9.47945	9.62161	9.56484
									FBtr0070947	8.87171	8.97941	8.87171	9.05195	8.97509	8.94301	9.0441	9.02779	8.98755	9.00348	8.82058	8.84726	8.95998	9.00226	8.86167	8.8263	8.86414	8.82375	8.91241	8.89449
									FBtr0070950	9.40962	9.65134	9.66133	9.54476	9.72465	9.64018	9.72802	9.72581	9.57906	9.7379	9.23273	9.42578	9.06463	9.75065	9.32538	9.22779	9.09142	8.95075	9.56224	9.04024
									FBtr0070951	9.6941	9.70169	9.65941	9.75373	9.73031	9.57436	9.69459	9.66126	9.79496	9.65048	9.78433	9.66345	9.65073	9.65461	9.63851	9.78117	9.7786	9.67718	9.6124	9.6983
									FBtr0070952	9.23911	9.30545	9.2455	9.21638	9.32074	9.24788	9.25149	9.27162	9.21211	9.30723	8.88345	8.90955	8.86728	9.00239	8.95941	8.86056	8.79515	8.93304	9.00145	9.04023
									FBtr0070953	10.6963	10.611	10.4958	10.5782	10.6912	10.7739	10.7163	10.7755	10.3784	10.5763	10.1491	10.2369	10.2757	10.0584	10.317	10.1599	10.3404	10.6368	10.1653	9.95041
									FBtr0070954	9.24438	9.23352	9.35479	9.34097	9.12462	9.08557	9.27955	9.3279	9.23105	9.20713	9.46524	9.45285	9.60949	9.24933	9.49598	9.67511	9.72519	9.52024	9.64362	9.86532
									FBtr0070955	8.93674	8.87171	8.87171	8.87171	8.87171	8.99524	8.93269	8.97047	8.98753	8.93762	8.72918	8.72611	8.7119	9.90183	8.7389	8.67843	8.60443	8.77783	9.27305	9.20931
									FBtr0070957	9.64915	9.84258	9.90002	9.87719	10.1445	9.98041	9.85649	10.0867	9.91721	9.76807	9.65149	9.99714	9.54286	9.40802	9.64374	8.60443	9.69142	9.34482	9.64306	9.2975
									FBtr0070959	9.84381	9.85888	9.88062	9.89986	9.88542	9.93494	9.79089	9.83613	9.93681	9.89599	10.0589	9.8949	10.0111	9.86787	9.93487	9.94844	9.97394	9.96772	9.91833	9.8617
									FBtr0070960	9.28706	9.33108	9.2502	9.16574	9.49583	9.30391	9.40048	9.22697	9.26631	9.18721	9.40667	9.61757	9.42913	9.39016	9.58318	9.358	9.25208	9.37896	9.35864	9.35003
									FBtr0070961	8.87171	8.87171	9.06804	9.28071	9.29681	9.09673	9.05452	9.54604	8.87171	8.87171	8.89295	8.8751	9.50434	9.36786	9.06186	9.25699	8.83242	9.36798	9.38113	9.33559
									FBtr0070962	8.87171	8.87171	9.43327	9.39518	9.42552	9.45932	9.52566	8.87171	8.87171	9.63665	9.28366	8.60443	8.60443	8.60443	9.20169	8.60443	9.24085	8.60443	8.60443	8.60443
									FBtr0070963	10.0295	10.0221	10.0056	10.0545	9.90493	9.98798	9.94532	9.97217	9.93395	9.85556	9.95082	9.72445	9.83563	9.74867	9.88941	10.0243	9.95803	9.91559	9.77987	9.84494
									FBtr0070966	9.90058	10.0255	9.83957	9.83419	10.0229	10.0595	9.87025	9.98879	10.1021	10.0181	9.72923	8.60443	9.72336	9.77744	9.64915	9.41184	9.66989	9.55095	8.60443	9.6179
									FBtr0070968	8.87171	8.87171	8.87171	9.41032	8.87171	8.87171	8.87171	8.87171	8.87171	8.87171	8.60443	9.24431	8.60443	8.60443	8.60443	8.60443	8.60443	8.60443	9.31976	8.60443
									FBtr0070969	9.04396	9.08695	9.03923	9.14695	9.10277	9.09687	9.09138	9.1506	9.1127	9.10905	9.0114	8.95401	9.00515	8.88634	8.93318	8.90007	8.90996	8.92384	8.99476	8.86398
									FBtr0070970	9.52315	9.59751	9.51324	9.48725	9.49566	9.50872	9.57861	9.53943	9.53158	9.50249	9.27803	9.21263	9.30255	9.25244	9.22111	9.29227	9.30758	9.31684	9.22134	9.22278
									FBtr0070973	9.04354	9.02407	9.02858	9.10406	9.07819	9.13855	9.0645	9.09247	8.98753	9.09025	9.01012	8.87681	8.88853	8.8706	8.79459	8.87089	8.93397	8.87281	8.90404	8.93065
									FBtr0070974	9.31162	9.38195	9.34377	9.32388	9.3653	9.35821	9.3648	9.34329	9.36552	9.38379	9.09139	9.24959	9.26119	9.19033	9.1226	9.14528	9.14113	9.21113	9.10053	9.24026
									FBtr0070978	8.87171	9.12018	9.23613	9.22381	9.47445	9.33739	9.3497	9.34327	9.23708	9.27668	9.13113	9.13642	9.2264	9.06909	9.19188	9.23615	9.30051	9.42903	9.2171	9.1106
									FBtr0070980	13.3933	13.3443	13.4006	13.5338	13.4262	13.2882	13.3632	13.2455	13.2772	13.0143	13.6366	13.0628	13.3681	13.2263	13.4859	13.5029	13.4476	13.4781	13.3632	13.4997
									FBtr0070981	10.2869	10.341	10.3075	10.2133	10.3438	10.2897	10.2877	10.1834	10.1637	10.2161	9.63315	9.58673	9.74128	9.56581	9.80544	9.82947	9.75901	9.87056	9.70164	9.54502
									FBtr0070982	9.16169	9.24409	9.18505	9.20792	9.22866	9.32175	9.29295	9.19882	9.3136	9.29767	8.76512	8.70411	8.71197	8.74885	8.89462	8.7698	8.76545	8.60443	8.86658	8.77201
									FBtr0070983	9.17528	9.24423	9.0685	9.17399	9.3851	9.13904	9.2215	9.15954	9.03539	9.09041	8.60443	8.60443	8.60443	9.08148	8.89514	8.60443	8.60443	8.77799	8.60443	8.9477
									FBtr0070985	11.1938	10.763	12.2222	12.1515	10.3523	9.90207	11.641	12.0237	11.2466	11.843	10.6321	10.9196	12.6647	12.6671	9.99076	10.4351	11.8419	10.6437	12.4758	12.0808
									FBtr0070987	9.64387	9.53572	9.6267	9.50864	9.52828	9.63399	9.61538	9.49918	9.55106	9.58344	9.28997	9.43461	9.35576	9.30686	9.36818	9.32603	9.43122	9.34871	9.41017	9.44143
									FBtr0070988	9.89472	9.81806	9.63533	9.87505	9.94645	9.99845	9.89237	9.95046	9.83713	9.87834	9.38265	9.8599	9.72556	9.59487	9.57727	9.35465	9.7154	9.77242	9.6928	9.5703
									FBtr0070989	9.35136	9.27371	9.36564	9.36809	9.25025	9.29278	9.3461	9.27785	9.31859	9.3361	8.9772	9.05914	9.02638	9.04585	8.93333	9.04059	9.04692	9.06794	9.10107	9.08246
									FBtr0070990	8.87171	8.95971	8.95559	9.01881	8.87171	8.87171	8.87171	8.87171	8.9663	8.87171	8.60443	8.60443	8.71197	8.66911	8.80984	8.7091	8.70637	8.75958	8.74997	8.60443
									FBtr0070991	9.83136	9.83314	9.91842	9.91658	9.83521	9.9197	9.88393	9.87521	9.93676	9.85614	9.78594	10.0136	9.87034	9.88223	9.70793	9.81222	9.81624	9.8944	9.89716	9.91937
									FBtr0070992	9.78055	9.88857	9.95083	9.94377	9.80162	9.78111	9.82875	9.72685	9.86381	9.82435	9.89386	9.59746	9.77107	9.74993	9.63104	9.75293	9.70028	9.71896	9.79417	9.89199
									FBtr0070993	9.79803	9.77799	9.82781	9.74893	9.69909	9.64587	9.69509	9.76106	9.74774	9.85966	9.54798	9.50324	9.55007	9.942	9.64442	9.82941	9.54827	9.79429	9.72785	9.69778
									FBtr0070994	9.61191	9.60491	9.57824	9.521	9.66621	9.66189	9.62249	9.6061	9.42812	9.70407	9.05901	9.38487	9.39148	9.3184	9.2114	9.15512	9.21625	9.33703	9.2915	9.28968
									FBtr0070995	9.25017	9.29211	9.25019	8.99921	8.99832	9.18198	9.16999	9.15922	9.39565	9.16599	9.03548	9.00637	9.10601	8.95812	8.91449	8.90909	9.01107	8.94197	9.00807	9.05274
									FBtr0071003	8.9368	8.93391	9.03927	8.99922	8.94483	8.94301	9.04412	8.99265	8.96632	9.03308	8.80825	8.80277	9.09457	8.91433	8.68208	8.78565	8.79512	8.77788	8.95982	8.87452
									FBtr0071004	9.1383	9.05841	9.19105	9.09163	9.21298	9.08637	9.06469	9.11373	8.96622	9.06967	8.9686	9.00453	8.90853	9.27134	9.02862	8.98764	8.8078	8.93263	8.88645	9.0585
									FBtr0071005	10.1979	10.2494	10.0026	9.85939	10.0451	9.9681	10.149	10.1425	10.0228	10.0355	9.64196	9.95927	9.75579	9.4177	9.83573	9.79366	9.91243	9.56529	9.60501	8.92207
									FBtr0071006	10.2748	10.0928	10.242	10.3053	10.122	10.3102	10.1191	10.1149	10.2728	10.2546	10.3473	10.0748	10.2583	10.0907	10.4243	10.5722	10.3809	10.635	10.2641	10.4259
									FBtr0071007	9.28954	9.32337	9.40695	9.37727	9.197	9.29407	9.34673	9.32322	9.28767	9.33216	8.98853	8.89691	8.9991	9.2858	8.91473	9.06437	8.99729	9.04791	9.08072	8.99979
									FBtr0071008	9.63111	9.45863	9.49872	9.53013	9.53777	9.47112	9.42822	9.50769	9.53425	9.38077	9.20285	9.19486	9.11292	9.0842	9.23093	9.20103	9.14914	9.15457	9.17068	9.21785
									FBtr0071009	9.27087	9.06836	9.35865	9.17436	9.18949	9.26823	9.23683	9.26583	9.21194	9.28746	8.84268	9.02585	8.89851	8.93948	8.80981	9.17862	9.08556	9.06149	8.92116	9.02715
									FBtr0071013	10.4983	10.3298	10.2332	10.1659	10.2958	10.4054	10.7308	10.1887	10.3184	10.4213	11.1586	11.2446	11.1291	10.4374	11.4993	11.4321	11.6772	11.351	10.8618	10.2915
									FBtr0071014	10.7359	10.6046	10.4597	10.4109	10.4141	10.6783	10.9869	10.3507	10.5845	10.2749	12.0815	11.4296	11.9788	11.4422	12.3914	12.55	12.6757	12.8664	11.7511	11.9684
									FBtr0071015	9.48319	9.58228	9.50569	9.49081	9.49931	9.53244	9.50655	9.55716	9.56016	9.51281	9.36646	9.3712	9.30305	9.35759	9.29282	9.27655	9.36483	9.32064	9.31803	9.35695
									FBtr0071018	9.70211	9.79884	9.77671	9.79647	9.80087	9.86487	9.76987	9.74963	9.81527	9.86028	9.61478	9.51108	9.6089	9.15087	9.4155	9.44012	9.64921	8.98364	9.57485	9.18646
									FBtr0071020	9.89547	10.1344	9.95515	9.99337	9.77311	9.93398	9.81352	9.91933	9.93652	9.90619	9.57953	9.58583	9.40214	9.36686	9.52401	9.42113	9.48006	9.36395	9.32784	9.40218
									FBtr0071032	8.98433	9.01081	8.87171	8.87171	8.97506	8.87171	9.04419	9.02789	8.87171	9.0461	8.7291	8.8478	8.77432	8.60443	8.7597	8.83821	8.78088	8.80954	8.60443	8.84133
[truncated: 20,813 more rows]
[truncated: 1 more columns]

## Sheet: Figure7
		7a: Lifespan of TIGS>CrebBRNAi females upon induction with RU486 combined with TA feeding												7b: Lifespan of TIGS>CrebB females						7c: Lifespan of GS5966>CrebB females								7d: Lifespan of females with combined induction of CrebB and Octβ2R.								7e: Lifespan of TIGS>Octβ2R females upon induction with RU486 combined with TA feeding.											Figure 7f: Lifespan of TiGS>Octβ2RRNAi flies upon induction with RU486 combined with TA feeding.
[truncated: 901 more rows]
[truncated: 3 more columns]

[truncated: 17 more sheets: Supp.Figure1, Supp.Figure2, Supp.Figure3, Supp.Figure4, Supp.Figure5, Supp.Figure6, Supp.Figure7, Supp.Figure8, Supp.Figure9, Supp.Figure10, RNAseqCounts_TA_treatment, DESeq2Output_TA_treatment, RNAseqCounts_CrebB_GutInduction, DESeq2Output_CrebB_GutInduction, DESeq2Output_TIGSonly, GutInduced_CrebB_enriched_BP, DESeq2output_CRTC_Gutinduction]
